# Supplementary material for: DNA methylation signatures of frailty beyond age: a longitudinal study of female and male mice
Source: bioRxiv. 2025 Dec 16:2025.12.13.694109. Preprint. [Version 1] doi: 10.64898/2025.12.13.694109 (PMC12724424; doi:10.64898/2025.12.13.694109)
Supplement: Supplement 1 [file media-1.xlsx]

## Sheet: suppl_tbl1
Supplementary Table 1. List of female and male mice samples
	Discovery cohort						Validation cohort
	Female (n = 20)			Male (n = 25)			Female (n = 20)			Male (n = 24)
Time points	No. Samples	Age	Frailty index*	No. Samples	Age	Frailty index	No. Samples	Age	Frailty index	No. Samples	Age	Frailty index
BL	19	393	0.13 [0.11, 0.16]	22	386	0.20 [0.18, 0.22]	19	393	0.14 [0.13, 0.16]	23	386	0.20 [0.18, 0.22]
T2	19	541	0.24 [0.22, 0.27]	19	539	0.23 [0.21, 0.25]	17	541	0.21 [0.19, 0.23]	21	539	0.23 [0.20, 0.24]
T3	15	624	0.29 [0.25, 0.31]	23	635	0.26 [0.24, 0.28]	18	624	0.24 [0.21, 0.26]	23	635	0.25 [0.22, 0.28]
T4	11	756	0.28 [0.26, 0.34]	18	773	0.27 [0.24, 0.28]	11	756	0.27 [0.23, 0.30]	19	773	0.27 [0.26, 0.31]
T5	NA	NA	NA	7	910	0.39 [0.35, 0.43]	4	899	0.34 [0.30, 0.37]	7	910	0.44 [0.40, 0.45]
* Median [1st quartile, 3rd quartile]

## Sheet: suppl_tbl2
Supplementary Table 2. Frailty-related DMRs (CpGs) identified from the sex-inclusive subgroup
* 1, CpG is present on the list; 0, absence
IlmnID	Chromosome	Genomic coordinate	DMR category
cg37417589_TC21	125910820	chr1:125910820-125913152	aiDMR
cg37417594_BC21	125910986	chr1:125910820-125913152	aiDMR
cg37417601_TC11	125911351	chr1:125910820-125913152	aiDMR
cg37417615_TC11	125911605	chr1:125910820-125913152	aiDMR
cg37417633_TC21	125911872	chr1:125910820-125913152	aiDMR
cg37417671_BC21	125912205	chr1:125910820-125913152	aiDMR
cg37417683_TC11	125912516	chr1:125910820-125913152	aiDMR
cg37417701_BC21	125912890	chr1:125910820-125913152	aiDMR
cg37417706_BC21	125913134	chr1:125910820-125913152	aiDMR
cg37417707_TC21	125913152	chr1:125910820-125913152	aiDMR
cg37632907_BC21	154725912	chr1:154725912-154726705	aiDMR
cg37632911_BC21	154726026	chr1:154725912-154726705	aiDMR
cg37632913_TC21	154726105	chr1:154725912-154726705	aiDMR
cg37632917_BC21	154726268	chr1:154725912-154726705	aiDMR
cg37632920_TC21	154726419	chr1:154725912-154726705	aiDMR
cg37632931_BC21	154726705	chr1:154725912-154726705	aiDMR
cg37793228_BC21	173203349	chr1:173203349-173203969	aiDMR
cg37793230_BC11	173203458	chr1:173203349-173203969	aiDMR
cg37793231_BC21	173203508	chr1:173203349-173203969	aiDMR
cg37793234_TC21	173203724	chr1:173203349-173203969	aiDMR
cg37793236_TC21	173203969	chr1:173203349-173203969	aiDMR
cg37980487_BC21	192799485	chr1:192799485-192800707	aiDMR
cg37980495_BC21	192800066	chr1:192799485-192800707	aiDMR
cg37980496_BC21	192800070	chr1:192799485-192800707	aiDMR
cg37980503_BC21	192800549	chr1:192799485-192800707	aiDMR
cg37980505_TC21	192800616	chr1:192799485-192800707	aiDMR
cg37980506_TC11	192800707	chr1:192799485-192800707	aiDMR
cg28450276_BC11	49783119	chr10:49783119-49783788	aiDMR
cg28450280_BC21	49783181	chr10:49783119-49783788	aiDMR
cg28450291_BC21	49783339	chr10:49783119-49783788	aiDMR
cg28450295_TC21	49783444	chr10:49783119-49783788	aiDMR
cg28450300_TC21	49783606	chr10:49783119-49783788	aiDMR
cg28450302_BC11	49783698	chr10:49783119-49783788	aiDMR
cg28450304_BC21	49783788	chr10:49783119-49783788	aiDMR
cg31120314_TC21	109587622	chr12:109587622-109590497	aiDMR
cg31120319_BC21	109588086	chr12:109587622-109590497	aiDMR
cg31120320_BC21	109588106	chr12:109587622-109590497	aiDMR
cg31120321_BC21	109588311	chr12:109587622-109590497	aiDMR
cg31120322_BC21	109588735	chr12:109587622-109590497	aiDMR
cg31120323_BC21	109589519	chr12:109587622-109590497	aiDMR
cg31120338_BC21	109590266	chr12:109587622-109590497	aiDMR
cg31120343_TC21	109590400	chr12:109587622-109590497	aiDMR
cg31120344_BC11	109590411	chr12:109587622-109590497	aiDMR
cg31120352_TC21	109590497	chr12:109587622-109590497	aiDMR
cg30618822_BC21	49382107	chr12:49382107-49385959	aiDMR
cg30618835_TC21	49382708	chr12:49382107-49385959	aiDMR
cg30618857_BC21	49383252	chr12:49382107-49385959	aiDMR
cg30618933_TC21	49383930	chr12:49382107-49385959	aiDMR
cg30618937_BC21	49383990	chr12:49382107-49385959	aiDMR
cg30618962_BC21	49384323	chr12:49382107-49385959	aiDMR
cg30618990_BC11	49384535	chr12:49382107-49385959	aiDMR
cg30619053_BC11	49385178	chr12:49382107-49385959	aiDMR
cg30619125_TC21	49385959	chr12:49382107-49385959	aiDMR
cg31609440_BC21	53285079	chr13:53285079-53286335	aiDMR
cg31609456_TC21	53285477	chr13:53285079-53286335	aiDMR
cg31609459_TC11	53285529	chr13:53285079-53286335	aiDMR
cg31609462_BC21	53285573	chr13:53285079-53286335	aiDMR
cg31609548_TC21	53286305	chr13:53285079-53286335	aiDMR
cg31609549_BC21	53286335	chr13:53285079-53286335	aiDMR
cg33809070_TC21	100685102	chr15:100685102-100686247	aiDMR
cg33809075_BC21	100685255	chr15:100685102-100686247	aiDMR
cg33809087_BC21	100685589	chr15:100685102-100686247	aiDMR
cg33809088_BC21	100685737	chr15:100685102-100686247	aiDMR
cg33809092_BC11	100686051	chr15:100685102-100686247	aiDMR
cg33809096_BC21	100686247	chr15:100685102-100686247	aiDMR
cg33047732_TC21	7809921	chr15:7809921-7810872	aiDMR
cg33047752_TC11	7810270	chr15:7809921-7810872	aiDMR
cg33047787_TC11	7810646	chr15:7809921-7810872	aiDMR
cg33047808_BC21	7810807	chr15:7809921-7810872	aiDMR
cg33047810_TC21	7810872	chr15:7809921-7810872	aiDMR
cg34386930_TC21	77593904	chr16:77593904-77595123	aiDMR
cg34386937_TC21	77594288	chr16:77593904-77595123	aiDMR
cg34386938_BC21	77594337	chr16:77593904-77595123	aiDMR
cg34386941_BC21	77594645	chr16:77593904-77595123	aiDMR
cg34386951_BC21	77594833	chr16:77593904-77595123	aiDMR
cg34386957_BC21	77595123	chr16:77593904-77595123	aiDMR
cg34772563_TC21	27324987	chr17:27324987-27325807	aiDMR
cg34772564_BC21	27324999	chr17:27324987-27325807	aiDMR
cg34772578_BC21	27325335	chr17:27324987-27325807	aiDMR
cg34772579_TC21	27325376	chr17:27324987-27325807	aiDMR
cg34772588_TC11	27325551	chr17:27324987-27325807	aiDMR
cg34772602_TC21	27325807	chr17:27324987-27325807	aiDMR
cg34805692_TC21	29434140	chr17:29434140-29435025	aiDMR
cg34805694_TC21	29434233	chr17:29434140-29435025	aiDMR
cg34805703_TC21	29434601	chr17:29434140-29435025	aiDMR
cg34805704_TC21	29434661	chr17:29434140-29435025	aiDMR
cg34805712_BC21	29435025	chr17:29434140-29435025	aiDMR
cg34828261_BC21	31197728	chr17:31197728-31199132	aiDMR
cg34828262_BC21	31197835	chr17:31197728-31199132	aiDMR
cg34828267_TC11	31198043	chr17:31197728-31199132	aiDMR
cg34828270_TC21	31198182	chr17:31197728-31199132	aiDMR
cg34828286_BC21	31198799	chr17:31197728-31199132	aiDMR
cg34828289_TC21	31198868	chr17:31197728-31199132	aiDMR
cg34828291_TC11	31198965	chr17:31197728-31199132	aiDMR
cg34828294_BC21	31198994	chr17:31197728-31199132	aiDMR
cg34828299_BC21	31199132	chr17:31197728-31199132	aiDMR
cg34862142_BC21	34197664	chr17:34197664-34200858	aiDMR
cg34862153_BC21	34197881	chr17:34197664-34200858	aiDMR
cg34862155_BC21	34197942	chr17:34197664-34200858	aiDMR
cg34862173_TC11	34198403	chr17:34197664-34200858	aiDMR
cg34862204_BC11	34199238	chr17:34197664-34200858	aiDMR
cg34862213_TC21	34199641	chr17:34197664-34200858	aiDMR
cg34862224_TC21	34200154	chr17:34197664-34200858	aiDMR
cg34862233_BC21	34200728	chr17:34197664-34200858	aiDMR
cg34862234_BC21	34200747	chr17:34197664-34200858	aiDMR
cg34862239_BC21	34200858	chr17:34197664-34200858	aiDMR
cg35485396_TC21	20059073	chr18:20059073-20059584	aiDMR
cg35485398_BC21	20059131	chr18:20059073-20059584	aiDMR
cg35485405_BC21	20059230	chr18:20059073-20059584	aiDMR
cg35485420_BC21	20059465	chr18:20059073-20059584	aiDMR
cg35485421_TC11	20059485	chr18:20059073-20059584	aiDMR
cg35485422_TC21	20059572	chr18:20059073-20059584	aiDMR
cg35485423_BC11	20059584	chr18:20059073-20059584	aiDMR
cg35402338_BC21	7000717	chr18:7000717-7005966	aiDMR
cg35402357_BC21	7001377	chr18:7000717-7005966	aiDMR
cg35402372_TC21	7001627	chr18:7000717-7005966	aiDMR
cg35402408_BC21	7002398	chr18:7000717-7005966	aiDMR
cg35402409_BC11	7002403	chr18:7000717-7005966	aiDMR
cg35402428_BC21	7002658	chr18:7000717-7005966	aiDMR
cg35402454_BC11	7003554	chr18:7000717-7005966	aiDMR
cg35402473_BC21	7003966	chr18:7000717-7005966	aiDMR
cg35402501_TC21	7004637	chr18:7000717-7005966	aiDMR
cg35402531_BC21	7004905	chr18:7000717-7005966	aiDMR
cg35402542_TC21	7005115	chr18:7000717-7005966	aiDMR
cg35402568_BC11	7005966	chr18:7000717-7005966	aiDMR
cg39275483_TC11	166439805	chr2:166439805-166441327	aiDMR
cg39275484_BC21	166439833	chr2:166439805-166441327	aiDMR
cg39275485_TC21	166439846	chr2:166439805-166441327	aiDMR
cg39275491_TC21	166440179	chr2:166439805-166441327	aiDMR
cg39275499_BC21	166440786	chr2:166439805-166441327	aiDMR
cg39275508_TC21	166441195	chr2:166439805-166441327	aiDMR
cg39275512_BC21	166441327	chr2:166439805-166441327	aiDMR
cg38172747_TC21	26912327	chr2:26912327-26914809	aiDMR
cg38172754_TC21	26913054	chr2:26912327-26914809	aiDMR
cg38172765_BC21	26913455	chr2:26912327-26914809	aiDMR
cg38172770_BC21	26913621	chr2:26912327-26914809	aiDMR
cg38172776_TC21	26913912	chr2:26912327-26914809	aiDMR
cg38172788_BC21	26914809	chr2:26912327-26914809	aiDMR
cg38210386_TC21	30077508	chr2:30077508-30078681	aiDMR
cg38210390_TC21	30077582	chr2:30077508-30078681	aiDMR
cg38210438_TC11	30078284	chr2:30077508-30078681	aiDMR
cg38210446_BC11	30078583	chr2:30077508-30078681	aiDMR
cg38210447_BC11	30078681	chr2:30077508-30078681	aiDMR
cg05158744_TC21	82053835	chr2:82052624-82053835	aiDMR
cg38619062_BC21	82052624	chr2:82052624-82053835	aiDMR
cg38619065_TC21	82052700	chr2:82052624-82053835	aiDMR
cg38619074_TC21	82052998	chr2:82052624-82053835	aiDMR
cg38619102_BC21	82053263	chr2:82052624-82053835	aiDMR
cg38619167_BC21	82053781	chr2:82052624-82053835	aiDMR
cg39521464_BC21	17793798	chr3:17793798-17795686	aiDMR
cg39521465_BC21	17793843	chr3:17793798-17795686	aiDMR
cg39521466_TC21	17793854	chr3:17793798-17795686	aiDMR
cg39521467_BC21	17793904	chr3:17793798-17795686	aiDMR
cg39521520_TC21	17794868	chr3:17793798-17795686	aiDMR
cg39521537_TC21	17795288	chr3:17793798-17795686	aiDMR
cg39521545_TC21	17795686	chr3:17793798-17795686	aiDMR
cg39888356_BC21	73056922	chr3:73056922-73058573	aiDMR
cg39888361_TC21	73057002	chr3:73056922-73058573	aiDMR
cg39888389_BC21	73057573	chr3:73056922-73058573	aiDMR
cg39888390_TC11	73057607	chr3:73056922-73058573	aiDMR
cg39888392_BC21	73057641	chr3:73056922-73058573	aiDMR
cg39888398_BC11	73057675	chr3:73056922-73058573	aiDMR
cg39888416_BC21	73058573	chr3:73056922-73058573	aiDMR
cg41363755_TC11	120698035	chr4:120698035-120698608	aiDMR
cg41363760_TC21	120698115	chr4:120698035-120698608	aiDMR
cg41363762_BC21	120698125	chr4:120698035-120698608	aiDMR
cg41363775_BC21	120698388	chr4:120698035-120698608	aiDMR
cg41363776_TC21	120698405	chr4:120698035-120698608	aiDMR
cg41363783_BC21	120698608	chr4:120698035-120698608	aiDMR
cg40991311_TC21	66401336	chr4:66401336-66404748	aiDMR
cg40991321_BC21	66401952	chr4:66401336-66404748	aiDMR
cg40991334_TC21	66402789	chr4:66401336-66404748	aiDMR
cg40991349_BC11	66402967	chr4:66401336-66404748	aiDMR
cg40991357_BC21	66403046	chr4:66401336-66404748	aiDMR
cg40991376_BC21	66403673	chr4:66401336-66404748	aiDMR
cg40991384_TC21	66403809	chr4:66401336-66404748	aiDMR
cg40991466_BC21	66404447	chr4:66401336-66404748	aiDMR
cg40991468_BC11	66404461	chr4:66401336-66404748	aiDMR
cg40991488_TC21	66404748	chr4:66401336-66404748	aiDMR
cg44091619_TC21	140040623	chr6:140040623-140042466	aiDMR
cg44091634_TC21	140041617	chr6:140040623-140042466	aiDMR
cg44091635_BC21	140041688	chr6:140040623-140042466	aiDMR
cg44091637_TC21	140041791	chr6:140040623-140042466	aiDMR
cg44091651_TC21	140042466	chr6:140040623-140042466	aiDMR
cg43425540_BC21	52175234	chr6:52175234-52177636	aiDMR
cg43425553_BC21	52175602	chr6:52175234-52177636	aiDMR
cg43425607_BC21	52175994	chr6:52175234-52177636	aiDMR
cg43425633_TC21	52176631	chr6:52175234-52177636	aiDMR
cg43425662_BC21	52177425	chr6:52175234-52177636	aiDMR
cg43425673_BC21	52177584	chr6:52175234-52177636	aiDMR
cg43425676_BC21	52177636	chr6:52175234-52177636	aiDMR
cg43115377_TC11	6879615	chr6:6879615-6882150	aiDMR
cg43115383_TC21	6879930	chr6:6879615-6882150	aiDMR
cg43115387_TC21	6880070	chr6:6879615-6882150	aiDMR
cg43115396_TC21	6880156	chr6:6879615-6882150	aiDMR
cg43115404_TC21	6880462	chr6:6879615-6882150	aiDMR
cg43115436_BC21	6881421	chr6:6879615-6882150	aiDMR
cg43115456_TC11	6881623	chr6:6879615-6882150	aiDMR
cg43115472_BC11	6881797	chr6:6879615-6882150	aiDMR
cg43115494_TC21	6882094	chr6:6879615-6882150	aiDMR
cg43115499_BC11	6882150	chr6:6879615-6882150	aiDMR
cg43119424_BC21	7554793	chr6:7554793-7556143	aiDMR
cg43119425_BC21	7554808	chr6:7554793-7556143	aiDMR
cg43119442_BC21	7555039	chr6:7554793-7556143	aiDMR
cg43119450_BC11	7555136	chr6:7554793-7556143	aiDMR
cg43119486_TC11	7556082	chr6:7554793-7556143	aiDMR
cg43119488_TC21	7556143	chr6:7554793-7556143	aiDMR
cg44952901_TC21	105640073	chr7:105640073-105641336	aiDMR
cg44952902_BC21	105640204	chr7:105640073-105641336	aiDMR
cg44952923_TC21	105640433	chr7:105640073-105641336	aiDMR
cg44952938_BC21	105640681	chr7:105640073-105641336	aiDMR
cg44952939_TC21	105640691	chr7:105640073-105641336	aiDMR
cg44952967_TC21	105641206	chr7:105640073-105641336	aiDMR
cg44952968_TC21	105641336	chr7:105640073-105641336	aiDMR
cg45271745_TC21	141258519	chr7:141258519-141260291	aiDMR
cg45271754_TC21	141258812	chr7:141258519-141260291	aiDMR
cg45271762_TC11	141259219	chr7:141258519-141260291	aiDMR
cg45271763_BC21	141259234	chr7:141258519-141260291	aiDMR
cg45271780_BC21	141259729	chr7:141258519-141260291	aiDMR
cg45271781_BC21	141259762	chr7:141258519-141260291	aiDMR
cg45271795_BC11	141259951	chr7:141258519-141260291	aiDMR
cg45271801_TC21	141260277	chr7:141258519-141260291	aiDMR
cg45271802_BC21	141260291	chr7:141258519-141260291	aiDMR
cg44695710_TC11	70345883	chr7:70345883-70347560	aiDMR
cg44695712_BC21	70345930	chr7:70345883-70347560	aiDMR
cg44695745_TC21	70346405	chr7:70345883-70347560	aiDMR
cg44695756_TC21	70346996	chr7:70345883-70347560	aiDMR
cg44695763_BC11	70347435	chr7:70345883-70347560	aiDMR
cg44695772_TC21	70347560	chr7:70345883-70347560	aiDMR
cg45737777_BC21	58911656	chr8:58911656-58912702	aiDMR
cg45737779_TC21	58911690	chr8:58911656-58912702	aiDMR
cg45737780_BC21	58911718	chr8:58911656-58912702	aiDMR
cg45737784_TC11	58911820	chr8:58911656-58912702	aiDMR
cg45737792_BC21	58912180	chr8:58911656-58912702	aiDMR
cg45737793_BC21	58912183	chr8:58911656-58912702	aiDMR
cg45737798_BC21	58912357	chr8:58911656-58912702	aiDMR
cg45737805_BC21	58912503	chr8:58911656-58912702	aiDMR
cg45737824_BC21	58912702	chr8:58911656-58912702	aiDMR
cg46005593_TC11	92365179	chr8:92365179-92366358	aiDMR
cg46005610_BC11	92365597	chr8:92365179-92366358	aiDMR
cg46005614_BC21	92365657	chr8:92365179-92366358	aiDMR
cg46005615_BC21	92365679	chr8:92365179-92366358	aiDMR
cg46005616_BC21	92365685	chr8:92365179-92366358	aiDMR
cg46005619_BC21	92365793	chr8:92365179-92366358	aiDMR
cg46005641_BC21	92366358	chr8:92365179-92366358	aiDMR
cg47279389_TC11	112233772	chr9:112233772-112235453	aiDMR
cg47279391_BC21	112233846	chr9:112233772-112235453	aiDMR
cg47279397_BC21	112234290	chr9:112233772-112235453	aiDMR
cg47279400_BC21	112234364	chr9:112233772-112235453	aiDMR
cg47279428_TC21	112235098	chr9:112233772-112235453	aiDMR
cg47279430_BC21	112235148	chr9:112233772-112235453	aiDMR
cg47279452_BC21	112235453	chr9:112233772-112235453	aiDMR
cg46550581_TC21	29411438	chr9:29411438-29412791	aiDMR
cg46550584_TC21	29411566	chr9:29411438-29412791	aiDMR
cg46550618_TC21	29412160	chr9:29411438-29412791	aiDMR
cg46550622_BC21	29412221	chr9:29411438-29412791	aiDMR
cg46550631_TC21	29412350	chr9:29411438-29412791	aiDMR
cg46550683_BC21	29412791	chr9:29411438-29412791	aiDMR
cg46393804_BC21	4795629	chr9:4795629-4796367	aiDMR
cg46393805_BC11	4795651	chr9:4795629-4796367	aiDMR
cg46393829_BC21	4796022	chr9:4795629-4796367	aiDMR
cg46393830_BC21	4796062	chr9:4795629-4796367	aiDMR
cg46393850_BC21	4796357	chr9:4795629-4796367	aiDMR
cg46393851_TC21	4796367	chr9:4795629-4796367	aiDMR
cg47073095_TC21	89908852	chr9:89908852-89910159	aiDMR
cg47073097_BC21	89908886	chr9:89908852-89910159	aiDMR
cg47073098_BC21	89908918	chr9:89908852-89910159	aiDMR
cg47073099_BC21	89908935	chr9:89908852-89910159	aiDMR
cg47073119_TC21	89909325	chr9:89908852-89910159	aiDMR
cg47073180_BC21	89910098	chr9:89908852-89910159	aiDMR
cg47073181_TC21	89910159	chr9:89908852-89910159	aiDMR
cg47905796_TC21	105928126	chrX:105928126-105929476	aiDMR
cg47905812_BC11	105928341	chrX:105928126-105929476	aiDMR
cg47905827_BC21	105928587	chrX:105928126-105929476	aiDMR
cg47905889_TC21	105929224	chrX:105928126-105929476	aiDMR
cg47905891_TC21	105929261	chrX:105928126-105929476	aiDMR
cg47905899_BC21	105929393	chrX:105928126-105929476	aiDMR
cg47905900_BC21	105929440	chrX:105928126-105929476	aiDMR
cg47905901_TC21	105929476	chrX:105928126-105929476	aiDMR
cg47460225_TC21	12000431	chrX:12000431-12002768	aiDMR
cg47460226_BC11	12000449	chrX:12000431-12002768	aiDMR
cg47460251_BC21	12001208	chrX:12000431-12002768	aiDMR
cg47460252_TC21	12001304	chrX:12000431-12002768	aiDMR
cg47460265_BC21	12001573	chrX:12000431-12002768	aiDMR
cg47460270_BC21	12001839	chrX:12000431-12002768	aiDMR
cg47460282_BC21	12002768	chrX:12000431-12002768	aiDMR
cg48051228_TC21	139802817	chrX:139802817-139804738	aiDMR
cg48051229_BC21	139802952	chrX:139802817-139804738	aiDMR
cg48051236_BC11	139803893	chrX:139802817-139804738	aiDMR
cg48051244_BC21	139804457	chrX:139802817-139804738	aiDMR
cg48051247_BC21	139804702	chrX:139802817-139804738	aiDMR
cg48051248_TC21	139804738	chrX:139802817-139804738	aiDMR
cg48116818_BC11	152769492	chrX:152769492-152770235	aiDMR
cg48116819_TC21	152769504	chrX:152769492-152770235	aiDMR
cg48116826_BC11	152769572	chrX:152769492-152770235	aiDMR
cg48116849_BC21	152769808	chrX:152769492-152770235	aiDMR
cg48116881_TC21	152770235	chrX:152769492-152770235	aiDMR
cg47503458_BC21	20059494	chrX:20059494-20061039	aiDMR
cg47503466_TC21	20059672	chrX:20059494-20061039	aiDMR
cg47503480_BC11	20059888	chrX:20059494-20061039	aiDMR
cg47503496_TC11	20060040	chrX:20059494-20061039	aiDMR
cg47503501_BC21	20060087	chrX:20059494-20061039	aiDMR
cg47503601_TC21	20061039	chrX:20059494-20061039	aiDMR
cg47677469_BC11	60177661	chrX:60177661-60179167	aiDMR
cg47677480_BC21	60178051	chrX:60177661-60179167	aiDMR
cg47677488_TC21	60178624	chrX:60177661-60179167	aiDMR
cg47677500_BC11	60178764	chrX:60177661-60179167	aiDMR
cg47677506_BC21	60178901	chrX:60177661-60179167	aiDMR
cg47677507_TC21	60178921	chrX:60177661-60179167	aiDMR
cg47677514_TC21	60179022	chrX:60177661-60179167	aiDMR
cg47677515_BC21	60179163	chrX:60177661-60179167	aiDMR
cg47677516_TC11	60179167	chrX:60177661-60179167	aiDMR
cg47740300_TC21	73920996	chrX:73920996-73923109	aiDMR
cg47740313_TC11	73921520	chrX:73920996-73923109	aiDMR
cg47740318_BC11	73921643	chrX:73920996-73923109	aiDMR
cg47740347_BC11	73921916	chrX:73920996-73923109	aiDMR
cg47740348_BC21	73921930	chrX:73920996-73923109	aiDMR
cg47740376_BC21	73922434	chrX:73920996-73923109	aiDMR
cg47740393_TC21	73923109	chrX:73920996-73923109	aiDMR
cg47742603_TC21	74245842	chrX:74245842-74249703	aiDMR
cg47742636_BC21	74246343	chrX:74245842-74249703	aiDMR
cg47742655_BC11	74246526	chrX:74245842-74249703	aiDMR
cg47742674_TC21	74246844	chrX:74245842-74249703	aiDMR
cg47742689_TC21	74247791	chrX:74245842-74249703	aiDMR
cg47742694_BC21	74248734	chrX:74245842-74249703	aiDMR
cg47742703_BC11	74249590	chrX:74245842-74249703	aiDMR
cg47742705_BC11	74249703	chrX:74245842-74249703	aiDMR
cg48343386_TC21	90738838	chrY:90738838-90741393	aiDMR
cg48343387_TC21	90738916	chrY:90738838-90741393	aiDMR
cg48343391_BC11	90739048	chrY:90738838-90741393	aiDMR
cg48343392_TC11	90739080	chrY:90738838-90741393	aiDMR
cg48343424_TC21	90739900	chrY:90738838-90741393	aiDMR
cg48343432_BC11	90740262	chrY:90738838-90741393	aiDMR
cg48343468_TC11	90741205	chrY:90738838-90741393	aiDMR
cg48343482_TC11	90741393	chrY:90738838-90741393	aiDMR
cg37574041_BC21	146497521	chr1:146497521-146497731	dualDMR
cg37574043_BC21	146497554	chr1:146497521-146497731	dualDMR
cg37574045_BC21	146497632	chr1:146497521-146497731	dualDMR
cg37574046_TC21	146497687	chr1:146497521-146497731	dualDMR
cg37574048_TC21	146497731	chr1:146497521-146497731	dualDMR
cg37789878_BC21	172585675	chr1:172585675-172586460	dualDMR
cg37789883_TC21	172585784	chr1:172585675-172586460	dualDMR
cg37789891_TC11	172586104	chr1:172585675-172586460	dualDMR
cg37789897_BC21	172586331	chr1:172585675-172586460	dualDMR
cg37789901_BC21	172586460	chr1:172585675-172586460	dualDMR
cg36732258_TC21	24587096	chr1:24587096-24588564	dualDMR
cg36732259_TC21	24587106	chr1:24587096-24588564	dualDMR
cg36732261_BC21	24587159	chr1:24587096-24588564	dualDMR
cg36732266_TC21	24587231	chr1:24587096-24588564	dualDMR
cg36732282_TC21	24587507	chr1:24587096-24588564	dualDMR
cg36732285_BC21	24587678	chr1:24587096-24588564	dualDMR
cg36732296_TC21	24588564	chr1:24587096-24588564	dualDMR
cg36868294_TC21	42693424	chr1:42693424-42699277	dualDMR
cg36868327_BC21	42694164	chr1:42693424-42699277	dualDMR
cg36868333_BC21	42694318	chr1:42693424-42699277	dualDMR
cg36868343_TC21	42694443	chr1:42693424-42699277	dualDMR
cg36868358_BC21	42694695	chr1:42693424-42699277	dualDMR
cg36868360_BC21	42694746	chr1:42693424-42699277	dualDMR
cg36868387_BC21	42695050	chr1:42693424-42699277	dualDMR
cg36868423_BC21	42695638	chr1:42693424-42699277	dualDMR
cg36868448_TC11	42695995	chr1:42693424-42699277	dualDMR
cg36868464_BC21	42696449	chr1:42693424-42699277	dualDMR
cg36868472_BC21	42696648	chr1:42693424-42699277	dualDMR
cg36868576_TC21	42697391	chr1:42693424-42699277	dualDMR
cg36868686_BC21	42698336	chr1:42693424-42699277	dualDMR
cg36868701_TC21	42698508	chr1:42693424-42699277	dualDMR
cg36868709_BC11	42698591	chr1:42693424-42699277	dualDMR
cg36868763_BC21	42699277	chr1:42693424-42699277	dualDMR
cg36610006_TC21	4496182	chr1:4496182-4497471	dualDMR
cg36610007_TC11	4496253	chr1:4496182-4497471	dualDMR
cg36610016_TC21	4496567	chr1:4496182-4497471	dualDMR
cg36610022_BC21	4496739	chr1:4496182-4497471	dualDMR
cg36610025_TC21	4496824	chr1:4496182-4497471	dualDMR
cg36610051_TC11	4497296	chr1:4496182-4497471	dualDMR
cg36610056_BC21	4497402	chr1:4496182-4497471	dualDMR
cg36610062_BC21	4497471	chr1:4496182-4497471	dualDMR
cg36954869_TC21	56970007	chr1:56970007-56972801	dualDMR
cg36954892_BC21	56970885	chr1:56970007-56972801	dualDMR
cg36954911_BC21	56971103	chr1:56970007-56972801	dualDMR
cg36954912_TC21	56971118	chr1:56970007-56972801	dualDMR
cg36954915_BC21	56971306	chr1:56970007-56972801	dualDMR
cg36954945_BC21	56971753	chr1:56970007-56972801	dualDMR
cg36954949_TC11	56971912	chr1:56970007-56972801	dualDMR
cg36954972_TC11	56972245	chr1:56970007-56972801	dualDMR
cg36955036_BC11	56972801	chr1:56970007-56972801	dualDMR
cg36961411_TC21	57774129	chr1:57774129-57774448	dualDMR
cg36961413_BC21	57774239	chr1:57774129-57774448	dualDMR
cg36961418_TC21	57774277	chr1:57774129-57774448	dualDMR
cg36961419_TC11	57774318	chr1:57774129-57774448	dualDMR
cg36961423_TC21	57774435	chr1:57774129-57774448	dualDMR
cg36961424_BC21	57774448	chr1:57774129-57774448	dualDMR
cg37006101_TC21	63259436	chr1:63259436-63269714	dualDMR
cg37006102_TC21	63259544	chr1:63259436-63269714	dualDMR
cg37006112_TC21	63259899	chr1:63259436-63269714	dualDMR
cg37006126_BC21	63260638	chr1:63259436-63269714	dualDMR
cg37006133_TC11	63260980	chr1:63259436-63269714	dualDMR
cg37006138_BC11	63261254	chr1:63259436-63269714	dualDMR
cg37006139_TC21	63261262	chr1:63259436-63269714	dualDMR
cg37006147_BC21	63261487	chr1:63259436-63269714	dualDMR
cg37006148_BC11	63261502	chr1:63259436-63269714	dualDMR
cg37006149_TC21	63261523	chr1:63259436-63269714	dualDMR
cg37006150_BC21	63261553	chr1:63259436-63269714	dualDMR
cg37006151_TC21	63261559	chr1:63259436-63269714	dualDMR
cg37006164_TC21	63262314	chr1:63259436-63269714	dualDMR
cg37006166_BC11	63262564	chr1:63259436-63269714	dualDMR
cg37006174_BC21	63263486	chr1:63259436-63269714	dualDMR
cg37006175_BC21	63263509	chr1:63259436-63269714	dualDMR
cg37006176_BC21	63263638	chr1:63259436-63269714	dualDMR
cg37006177_TC21	63263665	chr1:63259436-63269714	dualDMR
cg37006183_TC21	63263824	chr1:63259436-63269714	dualDMR
cg37006185_BC21	63263936	chr1:63259436-63269714	dualDMR
cg37006186_BC21	63263947	chr1:63259436-63269714	dualDMR
cg37006197_BC21	63264323	chr1:63259436-63269714	dualDMR
cg37006199_TC21	63264368	chr1:63259436-63269714	dualDMR
cg37006204_BC21	63264506	chr1:63259436-63269714	dualDMR
cg37006206_TC21	63264540	chr1:63259436-63269714	dualDMR
cg37006207_TC21	63264572	chr1:63259436-63269714	dualDMR
cg37006208_BC21	63264639	chr1:63259436-63269714	dualDMR
cg37006221_BC11	63265116	chr1:63259436-63269714	dualDMR
cg37006222_TC11	63265144	chr1:63259436-63269714	dualDMR
cg37006224_TC21	63265265	chr1:63259436-63269714	dualDMR
cg37006225_BC11	63265349	chr1:63259436-63269714	dualDMR
cg37006227_TC21	63265532	chr1:63259436-63269714	dualDMR
cg37006234_BC21	63266282	chr1:63259436-63269714	dualDMR
cg37006236_TC21	63266316	chr1:63259436-63269714	dualDMR
cg37006245_BC21	63266521	chr1:63259436-63269714	dualDMR
cg37006248_TC21	63266766	chr1:63259436-63269714	dualDMR
cg37006254_BC21	63266932	chr1:63259436-63269714	dualDMR
cg37006271_BC21	63267859	chr1:63259436-63269714	dualDMR
cg37006272_TC21	63267929	chr1:63259436-63269714	dualDMR
cg37006273_BC21	63267965	chr1:63259436-63269714	dualDMR
cg37006275_BC21	63268076	chr1:63259436-63269714	dualDMR
cg37006279_BC21	63268166	chr1:63259436-63269714	dualDMR
cg37006282_TC21	63268221	chr1:63259436-63269714	dualDMR
cg37006284_TC21	63268231	chr1:63259436-63269714	dualDMR
cg37006285_BC21	63268242	chr1:63259436-63269714	dualDMR
cg37006287_TC21	63268279	chr1:63259436-63269714	dualDMR
cg37006292_TC21	63268717	chr1:63259436-63269714	dualDMR
cg37006298_TC21	63269421	chr1:63259436-63269714	dualDMR
cg37006300_BC21	63269714	chr1:63259436-63269714	dualDMR
cg37124395_TC21	78511104	chr1:78511104-78511970	dualDMR
cg37124396_TC21	78511131	chr1:78511104-78511970	dualDMR
cg37124408_BC21	78511778	chr1:78511104-78511970	dualDMR
cg37124409_TC21	78511828	chr1:78511104-78511970	dualDMR
cg37124415_TC21	78511902	chr1:78511104-78511970	dualDMR
cg37124416_TC21	78511914	chr1:78511104-78511970	dualDMR
cg37124419_TC21	78511970	chr1:78511104-78511970	dualDMR
cg36635428_BC21	9298568	chr1:9298568-9299701	dualDMR
cg36635429_BC21	9298581	chr1:9298568-9299701	dualDMR
cg36635435_BC21	9298753	chr1:9298568-9299701	dualDMR
cg36635439_TC21	9298822	chr1:9298568-9299701	dualDMR
cg36635456_TC21	9299176	chr1:9298568-9299701	dualDMR
cg36635461_TC21	9299247	chr1:9298568-9299701	dualDMR
cg36635489_TC21	9299701	chr1:9298568-9299701	dualDMR
cg28915204_TC21	100487108	chr10:100487108-100488084	dualDMR
cg28915205_BC21	100487148	chr10:100487108-100488084	dualDMR
cg28915236_BC21	100487544	chr10:100487108-100488084	dualDMR
cg28915250_TC21	100487673	chr10:100487108-100488084	dualDMR
cg28915260_TC21	100487789	chr10:100487108-100488084	dualDMR
cg28915270_BC11	100488084	chr10:100487108-100488084	dualDMR
cg28927857_TC21	103028416	chr10:103028416-103029064	dualDMR
cg28927886_TC21	103028773	chr10:103028416-103029064	dualDMR
cg28927888_BC11	103028832	chr10:103028416-103029064	dualDMR
cg28927891_BC21	103028949	chr10:103028416-103029064	dualDMR
cg28927896_BC21	103029064	chr10:103028416-103029064	dualDMR
cg29100534_TC11	122448285	chr10:122448285-122449746	dualDMR
cg29100585_BC11	122448990	chr10:122448285-122449746	dualDMR
cg29100600_BC21	122449212	chr10:122448285-122449746	dualDMR
cg29100601_BC21	122449241	chr10:122448285-122449746	dualDMR
cg29100613_BC21	122449320	chr10:122448285-122449746	dualDMR
cg29100615_BC11	122449380	chr10:122448285-122449746	dualDMR
cg29100634_BC11	122449746	chr10:122448285-122449746	dualDMR
cg29102602_BC21	122678161	chr10:122678161-122680500	dualDMR
cg29102606_TC21	122678303	chr10:122678161-122680500	dualDMR
cg29102611_BC21	122678406	chr10:122678161-122680500	dualDMR
cg29102612_BC11	122678462	chr10:122678161-122680500	dualDMR
cg29102688_TC21	122679227	chr10:122678161-122680500	dualDMR
cg29102689_BC21	122679248	chr10:122678161-122680500	dualDMR
cg29102722_TC21	122679675	chr10:122678161-122680500	dualDMR
cg29102739_BC11	122680013	chr10:122678161-122680500	dualDMR
cg29102756_TC21	122680500	chr10:122678161-122680500	dualDMR
cg28187978_TC21	13089935	chr10:13089935-13092324	dualDMR
cg28187979_BC21	13089953	chr10:13089935-13092324	dualDMR
cg28187986_TC21	13090122	chr10:13089935-13092324	dualDMR
cg28187989_TC21	13090313	chr10:13089935-13092324	dualDMR
cg28187993_BC11	13090457	chr10:13089935-13092324	dualDMR
cg28187994_TC11	13090501	chr10:13089935-13092324	dualDMR
cg28187995_BC21	13090533	chr10:13089935-13092324	dualDMR
cg28188001_TC11	13090597	chr10:13089935-13092324	dualDMR
cg28188014_BC21	13090764	chr10:13089935-13092324	dualDMR
cg28188033_BC11	13090957	chr10:13089935-13092324	dualDMR
cg28188055_BC21	13091127	chr10:13089935-13092324	dualDMR
cg28188056_BC21	13091188	chr10:13089935-13092324	dualDMR
cg28188063_TC21	13091253	chr10:13089935-13092324	dualDMR
cg28188064_BC21	13091267	chr10:13089935-13092324	dualDMR
cg28188065_BC21	13091284	chr10:13089935-13092324	dualDMR
cg28188067_BC21	13091317	chr10:13089935-13092324	dualDMR
cg28188068_TC21	13091361	chr10:13089935-13092324	dualDMR
cg28188072_BC21	13091499	chr10:13089935-13092324	dualDMR
cg28188073_TC21	13091503	chr10:13089935-13092324	dualDMR
cg28188077_BC21	13091666	chr10:13089935-13092324	dualDMR
cg28188083_BC21	13091760	chr10:13089935-13092324	dualDMR
cg28188086_BC21	13091865	chr10:13089935-13092324	dualDMR
cg28188093_BC21	13092005	chr10:13089935-13092324	dualDMR
cg28188096_BC21	13092324	chr10:13089935-13092324	dualDMR
cg28294726_BC21	26077820	chr10:26077820-26079088	dualDMR
cg28294730_TC11	26077908	chr10:26077820-26079088	dualDMR
cg28294732_BC21	26078030	chr10:26077820-26079088	dualDMR
cg28294806_TC21	26078802	chr10:26077820-26079088	dualDMR
cg28294819_BC21	26078976	chr10:26077820-26079088	dualDMR
cg28294825_BC21	26079088	chr10:26077820-26079088	dualDMR
cg28313434_TC11	29146847	chr10:29146847-29148386	dualDMR
cg28313474_TC11	29147323	chr10:29146847-29148386	dualDMR
cg28313507_BC21	29147819	chr10:29146847-29148386	dualDMR
cg28313516_BC21	29148217	chr10:29146847-29148386	dualDMR
cg28313518_TC11	29148269	chr10:29146847-29148386	dualDMR
cg28313519_BC21	29148284	chr10:29146847-29148386	dualDMR
cg28313521_BC11	29148317	chr10:29146847-29148386	dualDMR
cg28313529_BC11	29148386	chr10:29146847-29148386	dualDMR
cg28315933_TC11	29535509	chr10:29535509-29535953	dualDMR
cg28315937_TC11	29535560	chr10:29535509-29535953	dualDMR
cg28315939_BC21	29535594	chr10:29535509-29535953	dualDMR
cg28315961_TC21	29535833	chr10:29535509-29535953	dualDMR
cg28315967_TC21	29535930	chr10:29535509-29535953	dualDMR
cg28315969_BC21	29535953	chr10:29535509-29535953	dualDMR
cg28415170_TC21	43745761	chr10:43745761-43746553	dualDMR
cg28415171_BC21	43745908	chr10:43745761-43746553	dualDMR
cg28415173_TC21	43746251	chr10:43745761-43746553	dualDMR
cg28415174_TC11	43746304	chr10:43745761-43746553	dualDMR
cg28415177_TC21	43746476	chr10:43745761-43746553	dualDMR
cg28415179_BC21	43746553	chr10:43745761-43746553	dualDMR
cg28122132_BC21	4620542	chr10:4620542-4621750	dualDMR
cg28122134_BC21	4620660	chr10:4620542-4621750	dualDMR
cg28122137_TC21	4620915	chr10:4620542-4621750	dualDMR
cg28122145_BC21	4621094	chr10:4620542-4621750	dualDMR
cg28122146_TC21	4621122	chr10:4620542-4621750	dualDMR
cg28122149_TC21	4621215	chr10:4620542-4621750	dualDMR
cg28122161_TC21	4621750	chr10:4620542-4621750	dualDMR
cg30104030_TC21	105922952	chr11:105922952-105923648	dualDMR
cg30104038_TC21	105923339	chr11:105922952-105923648	dualDMR
cg30104041_BC21	105923494	chr11:105922952-105923648	dualDMR
cg30104043_TC21	105923594	chr11:105922952-105923648	dualDMR
cg30104044_BC21	105923648	chr11:105922952-105923648	dualDMR
cg30117799_TC21	107029468	chr11:107029468-107030349	dualDMR
cg30117801_TC21	107029560	chr11:107029468-107030349	dualDMR
cg30117803_BC11	107029642	chr11:107029468-107030349	dualDMR
cg30117822_TC21	107030083	chr11:107029468-107030349	dualDMR
cg30117825_BC11	107030349	chr11:107029468-107030349	dualDMR
cg30174893_BC11	112780989	chr11:112780989-112782243	dualDMR
cg30174895_TC21	112781023	chr11:112780989-112782243	dualDMR
cg30174923_BC21	112781520	chr11:112780989-112782243	dualDMR
cg30174930_BC21	112781681	chr11:112780989-112782243	dualDMR
cg30174959_BC21	112782181	chr11:112780989-112782243	dualDMR
cg30174963_TC21	112782243	chr11:112780989-112782243	dualDMR
cg29252895_TC21	12025124	chr11:12025124-12026855	dualDMR
cg29252898_BC21	12025411	chr11:12025124-12026855	dualDMR
cg29252903_BC11	12025481	chr11:12025124-12026855	dualDMR
cg29252928_TC21	12025700	chr11:12025124-12026855	dualDMR
cg29252933_BC21	12025820	chr11:12025124-12026855	dualDMR
cg29252968_TC21	12026141	chr11:12025124-12026855	dualDMR
cg29252969_TC21	12026152	chr11:12025124-12026855	dualDMR
cg29253046_TC21	12026797	chr11:12025124-12026855	dualDMR
cg29253050_TC21	12026855	chr11:12025124-12026855	dualDMR
cg29321481_TC21	22971841	chr11:22971841-22974382	dualDMR
cg29321484_BC21	22971952	chr11:22971841-22974382	dualDMR
cg29321486_TC21	22971982	chr11:22971841-22974382	dualDMR
cg29321487_BC11	22971999	chr11:22971841-22974382	dualDMR
cg29321488_BC21	22972010	chr11:22971841-22974382	dualDMR
cg29321490_TC21	22972054	chr11:22971841-22974382	dualDMR
cg29321497_TC21	22972131	chr11:22971841-22974382	dualDMR
cg29321498_BC21	22972174	chr11:22971841-22974382	dualDMR
cg29321499_BC21	22972184	chr11:22971841-22974382	dualDMR
cg29321500_BC21	22972202	chr11:22971841-22974382	dualDMR
cg29321505_TC21	22972264	chr11:22971841-22974382	dualDMR
cg29321506_TC21	22972320	chr11:22971841-22974382	dualDMR
cg29321531_TC21	22972635	chr11:22971841-22974382	dualDMR
cg29321532_TC11	22972646	chr11:22971841-22974382	dualDMR
cg29321539_BC21	22972749	chr11:22971841-22974382	dualDMR
cg29321544_BC11	22972809	chr11:22971841-22974382	dualDMR
cg29321546_BC11	22972837	chr11:22971841-22974382	dualDMR
cg29321548_BC11	22972855	chr11:22971841-22974382	dualDMR
cg29321552_TC21	22972894	chr11:22971841-22974382	dualDMR
cg29321553_BC11	22972904	chr11:22971841-22974382	dualDMR
cg29321554_TC21	22972924	chr11:22971841-22974382	dualDMR
cg29321557_TC21	22972952	chr11:22971841-22974382	dualDMR
cg29321561_BC21	22973087	chr11:22971841-22974382	dualDMR
cg29321563_BC11	22973121	chr11:22971841-22974382	dualDMR
cg29321579_BC21	22973365	chr11:22971841-22974382	dualDMR
cg29321580_TC21	22973383	chr11:22971841-22974382	dualDMR
cg29321583_BC11	22973460	chr11:22971841-22974382	dualDMR
cg29321587_BC21	22973654	chr11:22971841-22974382	dualDMR
cg29321588_BC11	22973670	chr11:22971841-22974382	dualDMR
cg29321591_BC21	22973739	chr11:22971841-22974382	dualDMR
cg29321594_TC21	22973784	chr11:22971841-22974382	dualDMR
cg29321595_TC21	22973823	chr11:22971841-22974382	dualDMR
cg29321596_TC11	22973866	chr11:22971841-22974382	dualDMR
cg29321598_BC11	22973934	chr11:22971841-22974382	dualDMR
cg29321599_TC21	22973947	chr11:22971841-22974382	dualDMR
cg29321606_BC21	22974211	chr11:22971841-22974382	dualDMR
cg29321608_BC21	22974382	chr11:22971841-22974382	dualDMR
cg29448590_TC21	42182308	chr11:42182308-42183924	dualDMR
cg29448592_BC21	42182432	chr11:42182308-42183924	dualDMR
cg29448594_TC21	42182447	chr11:42182308-42183924	dualDMR
cg29448595_BC21	42182462	chr11:42182308-42183924	dualDMR
cg29448600_BC11	42182841	chr11:42182308-42183924	dualDMR
cg29448607_TC21	42183042	chr11:42182308-42183924	dualDMR
cg29448623_TC11	42183924	chr11:42182308-42183924	dualDMR
cg29940775_TC21	93097763	chr11:93097763-93100093	dualDMR
cg29940781_BC11	93098010	chr11:93097763-93100093	dualDMR
cg29940787_BC11	93098221	chr11:93097763-93100093	dualDMR
cg29940806_BC21	93098454	chr11:93097763-93100093	dualDMR
cg29940839_BC21	93099085	chr11:93097763-93100093	dualDMR
cg29940883_TC21	93099584	chr11:93097763-93100093	dualDMR
cg29940885_BC21	93099637	chr11:93097763-93100093	dualDMR
cg29940911_BC11	93100044	chr11:93097763-93100093	dualDMR
cg29940913_TC21	93100093	chr11:93097763-93100093	dualDMR
cg29979442_TC21	96342309	chr11:96342309-96347295	dualDMR
cg29979449_BC21	96342817	chr11:96342309-96347295	dualDMR
cg29979455_BC21	96343807	chr11:96342309-96347295	dualDMR
cg29979483_TC21	96344370	chr11:96342309-96347295	dualDMR
cg29979485_BC11	96344400	chr11:96342309-96347295	dualDMR
cg29979487_TC21	96344428	chr11:96342309-96347295	dualDMR
cg29979500_TC21	96344775	chr11:96342309-96347295	dualDMR
cg29979505_BC21	96345047	chr11:96342309-96347295	dualDMR
cg29979567_BC11	96345903	chr11:96342309-96347295	dualDMR
cg29979572_BC11	96345972	chr11:96342309-96347295	dualDMR
cg29979597_BC21	96346272	chr11:96342309-96347295	dualDMR
cg29979613_BC11	96347024	chr11:96342309-96347295	dualDMR
cg29979614_TC21	96347295	chr11:96342309-96347295	dualDMR
cg31119393_TC11	109525835	chr12:109525835-109535025	dualDMR
cg31119395_BC11	109525936	chr12:109525835-109535025	dualDMR
cg31119398_TC21	109526080	chr12:109525835-109535025	dualDMR
cg31119402_BC21	109526223	chr12:109525835-109535025	dualDMR
cg31119404_TC21	109526315	chr12:109525835-109535025	dualDMR
cg31119405_BC21	109526340	chr12:109525835-109535025	dualDMR
cg31119406_TC21	109526439	chr12:109525835-109535025	dualDMR
cg31119407_TC11	109526515	chr12:109525835-109535025	dualDMR
cg31119408_TC21	109526526	chr12:109525835-109535025	dualDMR
cg31119409_BC21	109526541	chr12:109525835-109535025	dualDMR
cg31119410_TC21	109526596	chr12:109525835-109535025	dualDMR
cg31119414_TC11	109526678	chr12:109525835-109535025	dualDMR
cg31119417_BC21	109526718	chr12:109525835-109535025	dualDMR
cg31119418_BC21	109526736	chr12:109525835-109535025	dualDMR
cg31119419_BC21	109526791	chr12:109525835-109535025	dualDMR
cg31119420_TC21	109526807	chr12:109525835-109535025	dualDMR
cg31119421_BC21	109526823	chr12:109525835-109535025	dualDMR
cg31119422_BC21	109526827	chr12:109525835-109535025	dualDMR
cg31119423_TC21	109526862	chr12:109525835-109535025	dualDMR
cg31119424_BC11	109526876	chr12:109525835-109535025	dualDMR
cg31119425_TC21	109526921	chr12:109525835-109535025	dualDMR
cg31119427_TC21	109527110	chr12:109525835-109535025	dualDMR
cg31119430_TC21	109527243	chr12:109525835-109535025	dualDMR
cg31119438_BC21	109527497	chr12:109525835-109535025	dualDMR
cg31119444_BC21	109527576	chr12:109525835-109535025	dualDMR
cg31119455_TC21	109527790	chr12:109525835-109535025	dualDMR
cg31119456_TC21	109527805	chr12:109525835-109535025	dualDMR
cg31119458_TC21	109528002	chr12:109525835-109535025	dualDMR
cg31119459_TC21	109528078	chr12:109525835-109535025	dualDMR
cg31119460_TC21	109528135	chr12:109525835-109535025	dualDMR
cg31119462_TC21	109528172	chr12:109525835-109535025	dualDMR
cg31119463_TC21	109528253	chr12:109525835-109535025	dualDMR
cg31119465_BC21	109528270	chr12:109525835-109535025	dualDMR
cg31119469_BC21	109528329	chr12:109525835-109535025	dualDMR
cg31119494_TC21	109528625	chr12:109525835-109535025	dualDMR
cg31119498_BC11	109529097	chr12:109525835-109535025	dualDMR
cg31119503_BC21	109529407	chr12:109525835-109535025	dualDMR
cg31119504_BC21	109529443	chr12:109525835-109535025	dualDMR
cg31119505_BC21	109529479	chr12:109525835-109535025	dualDMR
cg31119512_TC21	109529917	chr12:109525835-109535025	dualDMR
cg31119513_BC21	109530135	chr12:109525835-109535025	dualDMR
cg31119514_BC21	109530150	chr12:109525835-109535025	dualDMR
cg31119515_BC11	109530276	chr12:109525835-109535025	dualDMR
cg31119516_BC21	109530293	chr12:109525835-109535025	dualDMR
cg31119517_TC21	109530388	chr12:109525835-109535025	dualDMR
cg31119522_BC21	109530444	chr12:109525835-109535025	dualDMR
cg31119523_TC11	109530457	chr12:109525835-109535025	dualDMR
cg31119528_BC21	109530670	chr12:109525835-109535025	dualDMR
cg31119529_BC21	109530688	chr12:109525835-109535025	dualDMR
cg31119531_BC21	109530849	chr12:109525835-109535025	dualDMR
cg31119533_BC11	109531038	chr12:109525835-109535025	dualDMR
cg31119534_TC11	109531207	chr12:109525835-109535025	dualDMR
cg31119537_BC21	109531678	chr12:109525835-109535025	dualDMR
cg31119544_TC21	109531939	chr12:109525835-109535025	dualDMR
cg31119545_TC21	109532280	chr12:109525835-109535025	dualDMR
cg31119546_BC21	109532440	chr12:109525835-109535025	dualDMR
cg31119547_TC21	109532481	chr12:109525835-109535025	dualDMR
cg31119548_BC21	109532491	chr12:109525835-109535025	dualDMR
cg31119555_BC21	109533006	chr12:109525835-109535025	dualDMR
cg31119561_TC21	109533505	chr12:109525835-109535025	dualDMR
cg31119562_TC21	109533523	chr12:109525835-109535025	dualDMR
cg31119563_BC21	109533574	chr12:109525835-109535025	dualDMR
cg31119564_BC21	109533580	chr12:109525835-109535025	dualDMR
cg31119565_BC21	109533599	chr12:109525835-109535025	dualDMR
cg31119567_TC21	109533943	chr12:109525835-109535025	dualDMR
cg31119573_BC21	109534830	chr12:109525835-109535025	dualDMR
cg31119576_BC11	109535025	chr12:109525835-109535025	dualDMR
cg30513024_BC21	31264946	chr12:31264946-31266334	dualDMR
cg30513027_BC11	31264977	chr12:31264946-31266334	dualDMR
cg30513037_TC21	31265089	chr12:31264946-31266334	dualDMR
cg30513048_BC11	31265321	chr12:31264946-31266334	dualDMR
cg30513090_BC11	31265962	chr12:31264946-31266334	dualDMR
cg30513097_TC21	31266129	chr12:31264946-31266334	dualDMR
cg30513116_BC21	31266334	chr12:31264946-31266334	dualDMR
cg30599492_TC21	45073873	chr12:45073873-45074915	dualDMR
cg30599495_TC21	45073926	chr12:45073873-45074915	dualDMR
cg30599556_BC21	45074465	chr12:45073873-45074915	dualDMR
cg30599569_BC21	45074786	chr12:45073873-45074915	dualDMR
cg30599572_TC21	45074915	chr12:45073873-45074915	dualDMR
cg30677450_TC21	56534249	chr12:56534249-56537586	dualDMR
cg30677495_TC21	56534796	chr12:56534249-56537586	dualDMR
cg30677516_BC21	56535031	chr12:56534249-56537586	dualDMR
cg30677518_BC21	56535055	chr12:56534249-56537586	dualDMR
cg30677535_TC21	56535305	chr12:56534249-56537586	dualDMR
cg30677559_BC21	56535892	chr12:56534249-56537586	dualDMR
cg30677583_TC11	56536373	chr12:56534249-56537586	dualDMR
cg30677605_BC21	56536660	chr12:56534249-56537586	dualDMR
cg30677609_TC11	56536690	chr12:56534249-56537586	dualDMR
cg30677610_BC21	56536732	chr12:56534249-56537586	dualDMR
cg30677641_BC21	56537586	chr12:56534249-56537586	dualDMR
cg30678216_BC21	56611956	chr12:56611956-56613422	dualDMR
cg30678218_TC21	56612005	chr12:56611956-56613422	dualDMR
cg30678265_BC21	56612892	chr12:56611956-56613422	dualDMR
cg30678268_BC21	56612964	chr12:56611956-56613422	dualDMR
cg30678282_TC21	56613160	chr12:56611956-56613422	dualDMR
cg30678283_TC11	56613174	chr12:56611956-56613422	dualDMR
cg30678286_BC21	56613244	chr12:56611956-56613422	dualDMR
cg30678291_BC21	56613324	chr12:56611956-56613422	dualDMR
cg30678299_BC21	56613422	chr12:56611956-56613422	dualDMR
cg31477459_BC11	40733697	chr13:40733697-40734917	dualDMR
cg31477460_BC21	40733725	chr13:40733697-40734917	dualDMR
cg31477463_BC21	40733750	chr13:40733697-40734917	dualDMR
cg31477477_BC21	40734028	chr13:40733697-40734917	dualDMR
cg31477478_BC21	40734063	chr13:40733697-40734917	dualDMR
cg31477517_BC21	40734829	chr13:40733697-40734917	dualDMR
cg31477521_BC21	40734917	chr13:40733697-40734917	dualDMR
cg31787840_TC21	72628017	chr13:72628017-72630587	dualDMR
cg31787857_BC21	72628398	chr13:72628017-72630587	dualDMR
cg31787981_TC21	72629388	chr13:72628017-72630587	dualDMR
cg31787998_BC21	72629662	chr13:72628017-72630587	dualDMR
cg31788010_TC21	72629887	chr13:72628017-72630587	dualDMR
cg31788031_TC21	72630587	chr13:72628017-72630587	dualDMR
cg31937624_BC21	96131313	chr13:96131313-96133486	dualDMR
cg31937630_BC21	96131383	chr13:96131313-96133486	dualDMR
cg31937632_TC21	96131401	chr13:96131313-96133486	dualDMR
cg31937668_TC21	96132382	chr13:96131313-96133486	dualDMR
cg31937731_TC21	96133382	chr13:96131313-96133486	dualDMR
cg31937732_TC21	96133405	chr13:96131313-96133486	dualDMR
cg31937734_TC21	96133486	chr13:96131313-96133486	dualDMR
cg31963147_BC21	98572678	chr13:98572678-98574110	dualDMR
cg31963159_TC21	98572768	chr13:98572678-98574110	dualDMR
cg31963199_TC21	98573334	chr13:98572678-98574110	dualDMR
cg31963209_BC11	98573490	chr13:98572678-98574110	dualDMR
cg31963221_BC21	98573794	chr13:98572678-98574110	dualDMR
cg31963231_TC21	98574024	chr13:98572678-98574110	dualDMR
cg31963235_BC21	98574098	chr13:98572678-98574110	dualDMR
cg31963236_BC21	98574110	chr13:98572678-98574110	dualDMR
cg32900474_BC21	108913160	chr14:108913160-108914024	dualDMR
cg32900475_BC21	108913211	chr14:108913160-108914024	dualDMR
cg32900487_TC21	108913778	chr14:108913160-108914024	dualDMR
cg32900495_BC11	108913909	chr14:108913160-108914024	dualDMR
cg32900501_TC21	108914024	chr14:108913160-108914024	dualDMR
cg32984355_TC21	121034598	chr14:121034598-121036379	dualDMR
cg32984362_TC21	121034833	chr14:121034598-121036379	dualDMR
cg32984368_TC21	121035020	chr14:121034598-121036379	dualDMR
cg32984392_BC21	121035287	chr14:121034598-121036379	dualDMR
cg32984412_TC11	121035563	chr14:121034598-121036379	dualDMR
cg32984526_BC21	121036379	chr14:121034598-121036379	dualDMR
cg32455397_TC11	48662170	chr14:48662170-48663706	dualDMR
cg32455414_TC11	48662456	chr14:48662170-48663706	dualDMR
cg32455416_TC21	48662510	chr14:48662170-48663706	dualDMR
cg32455417_BC21	48662517	chr14:48662170-48663706	dualDMR
cg32455426_TC21	48662727	chr14:48662170-48663706	dualDMR
cg32455428_TC21	48662760	chr14:48662170-48663706	dualDMR
cg32455440_BC21	48663706	chr14:48662170-48663706	dualDMR
cg32495931_BC21	54409433	chr14:54409433-54410893	dualDMR
cg32495932_BC21	54409507	chr14:54409433-54410893	dualDMR
cg32495937_TC21	54410009	chr14:54409433-54410893	dualDMR
cg32495942_BC21	54410348	chr14:54409433-54410893	dualDMR
cg32495948_TC21	54410680	chr14:54409433-54410893	dualDMR
cg32495949_BC21	54410692	chr14:54409433-54410893	dualDMR
cg32495954_BC11	54410893	chr14:54409433-54410893	dualDMR
cg32567820_BC21	61689329	chr14:61689329-61689950	dualDMR
cg32567836_TC21	61689620	chr14:61689329-61689950	dualDMR
cg32567839_BC11	61689684	chr14:61689329-61689950	dualDMR
cg32567851_BC21	61689872	chr14:61689329-61689950	dualDMR
cg32567855_BC21	61689932	chr14:61689329-61689950	dualDMR
cg32567856_BC11	61689950	chr14:61689329-61689950	dualDMR
cg33155793_TC21	25411708	chr15:25411708-25415113	dualDMR
cg33155794_TC21	25411724	chr15:25411708-25415113	dualDMR
cg33155815_TC21	25412430	chr15:25411708-25415113	dualDMR
cg33155819_TC21	25412507	chr15:25411708-25415113	dualDMR
cg33155829_BC11	25412637	chr15:25411708-25415113	dualDMR
cg33155832_BC21	25412718	chr15:25411708-25415113	dualDMR
cg33155867_TC11	25413224	chr15:25411708-25415113	dualDMR
cg33155877_BC11	25413342	chr15:25411708-25415113	dualDMR
cg33155953_TC11	25414234	chr15:25411708-25415113	dualDMR
cg33155954_BC21	25414262	chr15:25411708-25415113	dualDMR
cg33155976_BC21	25414651	chr15:25411708-25415113	dualDMR
cg33155993_BC21	25414993	chr15:25411708-25415113	dualDMR
cg33155995_BC11	25415101	chr15:25411708-25415113	dualDMR
cg33155997_TC11	25415113	chr15:25411708-25415113	dualDMR
cg33270260_TC21	39857132	chr15:39857132-39857416	dualDMR
cg33270262_TC21	39857159	chr15:39857132-39857416	dualDMR
cg33270266_BC11	39857188	chr15:39857132-39857416	dualDMR
cg33270283_TC21	39857384	chr15:39857132-39857416	dualDMR
cg33270284_TC21	39857416	chr15:39857132-39857416	dualDMR
cg33275781_BC11	40654546	chr15:40654546-40656061	dualDMR
cg33275796_BC21	40654961	chr15:40654546-40656061	dualDMR
cg33275870_BC21	40655689	chr15:40654546-40656061	dualDMR
cg33275882_BC21	40655879	chr15:40654546-40656061	dualDMR
cg33275884_BC21	40655926	chr15:40654546-40656061	dualDMR
cg33275888_BC21	40656061	chr15:40654546-40656061	dualDMR
cg33324690_BC21	50887420	chr15:50887420-50890630	dualDMR
cg33324692_TC21	50887632	chr15:50887420-50890630	dualDMR
cg33324698_BC11	50887977	chr15:50887420-50890630	dualDMR
cg33324702_TC21	50888067	chr15:50887420-50890630	dualDMR
cg33324714_TC21	50888665	chr15:50887420-50890630	dualDMR
cg33324717_BC11	50888901	chr15:50887420-50890630	dualDMR
cg33324730_BC21	50889184	chr15:50887420-50890630	dualDMR
cg33324731_BC21	50889232	chr15:50887420-50890630	dualDMR
cg33324762_BC21	50889657	chr15:50887420-50890630	dualDMR
cg33324774_BC21	50889963	chr15:50887420-50890630	dualDMR
cg33324775_TC21	50889975	chr15:50887420-50890630	dualDMR
cg33324824_BC21	50890474	chr15:50887420-50890630	dualDMR
cg33324825_TC21	50890490	chr15:50887420-50890630	dualDMR
cg33324830_TC21	50890630	chr15:50887420-50890630	dualDMR
cg33469106_BC21	72808317	chr15:72808317-72811040	dualDMR
cg33469119_BC21	72808981	chr15:72808317-72811040	dualDMR
cg33469120_BC21	72809021	chr15:72808317-72811040	dualDMR
cg33469122_BC21	72809124	chr15:72808317-72811040	dualDMR
cg33469123_BC21	72809183	chr15:72808317-72811040	dualDMR
cg33469127_BC21	72809271	chr15:72808317-72811040	dualDMR
cg33469128_TC21	72809282	chr15:72808317-72811040	dualDMR
cg33469133_TC21	72809419	chr15:72808317-72811040	dualDMR
cg33469134_BC21	72809438	chr15:72808317-72811040	dualDMR
cg33469135_BC21	72809481	chr15:72808317-72811040	dualDMR
cg33469136_BC11	72809502	chr15:72808317-72811040	dualDMR
cg33469137_BC21	72809518	chr15:72808317-72811040	dualDMR
cg33469142_BC11	72809596	chr15:72808317-72811040	dualDMR
cg33469144_BC11	72809612	chr15:72808317-72811040	dualDMR
cg33469160_BC11	72809821	chr15:72808317-72811040	dualDMR
cg33469161_BC21	72809880	chr15:72808317-72811040	dualDMR
cg33469162_BC21	72809891	chr15:72808317-72811040	dualDMR
cg33469165_TC11	72809940	chr15:72808317-72811040	dualDMR
cg33469169_BC21	72810001	chr15:72808317-72811040	dualDMR
cg33469170_TC21	72810015	chr15:72808317-72811040	dualDMR
cg33469179_TC21	72810106	chr15:72808317-72811040	dualDMR
cg33469181_BC21	72810122	chr15:72808317-72811040	dualDMR
cg33469182_BC21	72810192	chr15:72808317-72811040	dualDMR
cg33469183_TC21	72810197	chr15:72808317-72811040	dualDMR
cg33469189_BC21	72810327	chr15:72808317-72811040	dualDMR
cg33469190_BC21	72810337	chr15:72808317-72811040	dualDMR
cg33469191_BC21	72810380	chr15:72808317-72811040	dualDMR
cg33469196_TC21	72810514	chr15:72808317-72811040	dualDMR
cg33469197_BC21	72810532	chr15:72808317-72811040	dualDMR
cg33469198_BC21	72810540	chr15:72808317-72811040	dualDMR
cg33469199_TC21	72810615	chr15:72808317-72811040	dualDMR
cg33469202_TC21	72810690	chr15:72808317-72811040	dualDMR
cg33469203_BC11	72810705	chr15:72808317-72811040	dualDMR
cg33469208_TC21	72810908	chr15:72808317-72811040	dualDMR
cg33469209_TC11	72810919	chr15:72808317-72811040	dualDMR
cg33469211_TC21	72811003	chr15:72808317-72811040	dualDMR
cg33469212_TC21	72811023	chr15:72808317-72811040	dualDMR
cg33469213_BC11	72811040	chr15:72808317-72811040	dualDMR
cg33551696_TC21	79432949	chr15:79432949-79433153	dualDMR
cg33551698_BC11	79432989	chr15:79432949-79433153	dualDMR
cg33551702_TC21	79433074	chr15:79432949-79433153	dualDMR
cg33551703_BC21	79433102	chr15:79432949-79433153	dualDMR
cg33551705_TC21	79433153	chr15:79432949-79433153	dualDMR
cg33754618_BC21	97054352	chr15:97054352-97057547	dualDMR
cg33754646_TC21	97054726	chr15:97054352-97057547	dualDMR
cg33754651_TC21	97054825	chr15:97054352-97057547	dualDMR
cg33754663_TC11	97055056	chr15:97054352-97057547	dualDMR
cg33754670_BC11	97055207	chr15:97054352-97057547	dualDMR
cg33754671_TC21	97055225	chr15:97054352-97057547	dualDMR
cg33754672_TC21	97055277	chr15:97054352-97057547	dualDMR
cg33754673_TC21	97055301	chr15:97054352-97057547	dualDMR
cg33754678_BC11	97055377	chr15:97054352-97057547	dualDMR
cg33754685_TC11	97055677	chr15:97054352-97057547	dualDMR
cg33754706_TC11	97056152	chr15:97054352-97057547	dualDMR
cg33754708_BC21	97056253	chr15:97054352-97057547	dualDMR
cg33754713_TC21	97056585	chr15:97054352-97057547	dualDMR
cg33754714_TC21	97056601	chr15:97054352-97057547	dualDMR
cg33754717_BC21	97056730	chr15:97054352-97057547	dualDMR
cg33754719_BC21	97056832	chr15:97054352-97057547	dualDMR
cg33754720_BC21	97056898	chr15:97054352-97057547	dualDMR
cg33754723_TC11	97057547	chr15:97054352-97057547	dualDMR
cg34453388_TC21	88289928	chr16:88289928-88290251	dualDMR
cg34453389_TC21	88289979	chr16:88289928-88290251	dualDMR
cg34453391_BC21	88290034	chr16:88289928-88290251	dualDMR
cg34453392_BC21	88290047	chr16:88289928-88290251	dualDMR
cg34453394_TC21	88290251	chr16:88289928-88290251	dualDMR
cg33900695_BC21	9993647	chr16:9993647-9995339	dualDMR
cg33900697_TC11	9993679	chr16:9993647-9995339	dualDMR
cg33900698_TC21	9993700	chr16:9993647-9995339	dualDMR
cg33900741_BC21	9994457	chr16:9993647-9995339	dualDMR
cg33900765_BC11	9994889	chr16:9993647-9995339	dualDMR
cg33900770_TC11	9994991	chr16:9993647-9995339	dualDMR
cg33900798_TC21	9995339	chr16:9993647-9995339	dualDMR
cg34653099_TC21	12741330	chr17:12741330-12742949	dualDMR
cg34653100_TC21	12741368	chr17:12741330-12742949	dualDMR
cg34653101_BC21	12741390	chr17:12741330-12742949	dualDMR
cg34653120_BC21	12741655	chr17:12741330-12742949	dualDMR
cg34653121_BC11	12741733	chr17:12741330-12742949	dualDMR
cg34653154_BC21	12742074	chr17:12741330-12742949	dualDMR
cg34653186_TC21	12742553	chr17:12741330-12742949	dualDMR
cg34653191_BC21	12742664	chr17:12741330-12742949	dualDMR
cg34653192_BC11	12742701	chr17:12741330-12742949	dualDMR
cg34653193_BC21	12742751	chr17:12741330-12742949	dualDMR
cg34653196_BC21	12742916	chr17:12741330-12742949	dualDMR
cg34653197_TC11	12742949	chr17:12741330-12742949	dualDMR
cg34721681_BC21	23679226	chr17:23679226-23680102	dualDMR
cg34721682_BC21	23679266	chr17:23679226-23680102	dualDMR
cg34721684_BC11	23679283	chr17:23679226-23680102	dualDMR
cg34721687_BC21	23679358	chr17:23679226-23680102	dualDMR
cg34721695_BC11	23679526	chr17:23679226-23680102	dualDMR
cg34721722_TC11	23680102	chr17:23679226-23680102	dualDMR
cg34783745_TC21	28006819	chr17:28006819-28008638	dualDMR
cg34783746_BC21	28007039	chr17:28006819-28008638	dualDMR
cg34783762_BC21	28007438	chr17:28006819-28008638	dualDMR
cg34783764_TC21	28007512	chr17:28006819-28008638	dualDMR
cg34783767_BC21	28007555	chr17:28006819-28008638	dualDMR
cg34783768_TC21	28007578	chr17:28006819-28008638	dualDMR
cg34783786_BC21	28008066	chr17:28006819-28008638	dualDMR
cg34783794_TC11	28008225	chr17:28006819-28008638	dualDMR
cg34783808_TC21	28008638	chr17:28006819-28008638	dualDMR
cg35368412_TC21	93198852	chr17:93198852-93199946	dualDMR
cg35368414_BC21	93198929	chr17:93198852-93199946	dualDMR
cg35368416_TC21	93198955	chr17:93198852-93199946	dualDMR
cg35368420_TC21	93199118	chr17:93198852-93199946	dualDMR
cg35368421_BC21	93199171	chr17:93198852-93199946	dualDMR
cg35368432_BC21	93199462	chr17:93198852-93199946	dualDMR
cg35368443_BC21	93199878	chr17:93198852-93199946	dualDMR
cg35368444_TC21	93199946	chr17:93198852-93199946	dualDMR
cg35443721_BC11	12971577	chr18:12971577-12974748	dualDMR
cg35443725_TC21	12972066	chr18:12971577-12974748	dualDMR
cg35443730_TC21	12972239	chr18:12971577-12974748	dualDMR
cg35443732_TC21	12972285	chr18:12971577-12974748	dualDMR
cg35443735_TC21	12972403	chr18:12971577-12974748	dualDMR
cg35443739_TC21	12972771	chr18:12971577-12974748	dualDMR
cg35443747_TC21	12972940	chr18:12971577-12974748	dualDMR
cg35443748_BC21	12972971	chr18:12971577-12974748	dualDMR
cg35443749_BC11	12973000	chr18:12971577-12974748	dualDMR
cg35443752_BC11	12973117	chr18:12971577-12974748	dualDMR
cg35443753_TC21	12973131	chr18:12971577-12974748	dualDMR
cg35443755_TC11	12973155	chr18:12971577-12974748	dualDMR
cg35443804_TC11	12973821	chr18:12971577-12974748	dualDMR
cg35443859_BC21	12974419	chr18:12971577-12974748	dualDMR
cg35443861_TC21	12974479	chr18:12971577-12974748	dualDMR
cg35443864_TC21	12974522	chr18:12971577-12974748	dualDMR
cg35443866_BC21	12974553	chr18:12971577-12974748	dualDMR
cg35443867_TC21	12974565	chr18:12971577-12974748	dualDMR
cg35443868_TC21	12974625	chr18:12971577-12974748	dualDMR
cg35443870_BC21	12974748	chr18:12971577-12974748	dualDMR
cg14783285_BC21	13972608	chr18:13970628-13972608	dualDMR
cg23361919_BC21	13972519	chr18:13970628-13972608	dualDMR
cg35451536_BC21	13970628	chr18:13970628-13972608	dualDMR
cg35451539_TC21	13970684	chr18:13970628-13972608	dualDMR
cg35451583_BC21	13971462	chr18:13970628-13972608	dualDMR
cg35451621_BC21	13971842	chr18:13970628-13972608	dualDMR
cg35504710_BC21	23038699	chr18:23038699-23040307	dualDMR
cg35504711_BC21	23038748	chr18:23038699-23040307	dualDMR
cg35504713_BC11	23038801	chr18:23038699-23040307	dualDMR
cg35504715_TC21	23038912	chr18:23038699-23040307	dualDMR
cg35504770_TC21	23039831	chr18:23038699-23040307	dualDMR
cg35504775_BC21	23039954	chr18:23038699-23040307	dualDMR
cg35504796_BC11	23040214	chr18:23038699-23040307	dualDMR
cg35504801_BC11	23040307	chr18:23038699-23040307	dualDMR
cg35686147_TC21	46850092	chr18:46850092-46850391	dualDMR
cg35686149_TC21	46850145	chr18:46850092-46850391	dualDMR
cg35686161_TC21	46850311	chr18:46850092-46850391	dualDMR
cg35686162_TC21	46850317	chr18:46850092-46850391	dualDMR
cg35686167_BC21	46850391	chr18:46850092-46850391	dualDMR
cg35691480_BC11	47368278	chr18:47368278-47369120	dualDMR
cg35691486_BC21	47368412	chr18:47368278-47369120	dualDMR
cg35691487_BC21	47368415	chr18:47368278-47369120	dualDMR
cg35691488_BC21	47368437	chr18:47368278-47369120	dualDMR
cg35691515_BC21	47368879	chr18:47368278-47369120	dualDMR
cg35691533_BC21	47369120	chr18:47368278-47369120	dualDMR
cg35721194_BC11	52528749	chr18:52528749-52529861	dualDMR
cg35721205_TC21	52528914	chr18:52528749-52529861	dualDMR
cg35721282_TC21	52529673	chr18:52528749-52529861	dualDMR
cg35721287_BC21	52529738	chr18:52528749-52529861	dualDMR
cg35721289_BC21	52529786	chr18:52528749-52529861	dualDMR
cg35721291_BC21	52529846	chr18:52528749-52529861	dualDMR
cg35721292_BC21	52529861	chr18:52528749-52529861	dualDMR
cg35777363_TC21	58835980	chr18:58835980-58837735	dualDMR
cg35777403_TC11	58836538	chr18:58835980-58837735	dualDMR
cg35777405_BC11	58836595	chr18:58835980-58837735	dualDMR
cg35777448_TC21	58837395	chr18:58835980-58837735	dualDMR
cg35777476_BC11	58837735	chr18:58835980-58837735	dualDMR
cg35818695_BC21	63386081	chr18:63386081-63387352	dualDMR
cg35818707_BC21	63386360	chr18:63386081-63387352	dualDMR
cg35818754_TC21	63386828	chr18:63386081-63387352	dualDMR
cg35818803_BC21	63387292	chr18:63386081-63387352	dualDMR
cg35818805_TC21	63387352	chr18:63386081-63387352	dualDMR
cg36098038_BC21	5750344	chr19:5750344-5752125	dualDMR
cg36098057_BC21	5751179	chr19:5750344-5752125	dualDMR
cg36098061_TC21	5751258	chr19:5750344-5752125	dualDMR
cg36098067_BC21	5751309	chr19:5750344-5752125	dualDMR
cg36098077_BC21	5751523	chr19:5750344-5752125	dualDMR
cg36098088_BC21	5751830	chr19:5750344-5752125	dualDMR
cg36098103_TC21	5752125	chr19:5750344-5752125	dualDMR
cg36579684_BC21	58453709	chr19:58453709-58456074	dualDMR
cg36579690_BC11	58453849	chr19:58453709-58456074	dualDMR
cg36579725_TC11	58454446	chr19:58453709-58456074	dualDMR
cg36579744_TC11	58454696	chr19:58453709-58456074	dualDMR
cg36579757_BC21	58454886	chr19:58453709-58456074	dualDMR
cg36579759_TC21	58454903	chr19:58453709-58456074	dualDMR
cg36579763_BC21	58454930	chr19:58453709-58456074	dualDMR
cg36579777_TC21	58455128	chr19:58453709-58456074	dualDMR
cg36579784_BC11	58455259	chr19:58453709-58456074	dualDMR
cg36579786_BC11	58455296	chr19:58453709-58456074	dualDMR
cg36579790_BC21	58455416	chr19:58453709-58456074	dualDMR
cg36579791_BC11	58455456	chr19:58453709-58456074	dualDMR
cg36579825_BC21	58456074	chr19:58453709-58456074	dualDMR
cg36108582_BC21	6398159	chr19:6398159-6401842	dualDMR
cg36108583_TC21	6398165	chr19:6398159-6401842	dualDMR
cg36108601_BC11	6398741	chr19:6398159-6401842	dualDMR
cg36108611_BC21	6398854	chr19:6398159-6401842	dualDMR
cg36108624_BC21	6399252	chr19:6398159-6401842	dualDMR
cg36108630_BC21	6399383	chr19:6398159-6401842	dualDMR
cg36108709_BC21	6400045	chr19:6398159-6401842	dualDMR
cg36108715_TC11	6400142	chr19:6398159-6401842	dualDMR
cg36108732_TC21	6400789	chr19:6398159-6401842	dualDMR
cg36108773_BC21	6401783	chr19:6398159-6401842	dualDMR
cg36108774_BC21	6401795	chr19:6398159-6401842	dualDMR
cg36108776_TC11	6401842	chr19:6398159-6401842	dualDMR
cg38054645_TC21	10371983	chr2:10371983-10375191	dualDMR
cg38054665_BC21	10372371	chr2:10371983-10375191	dualDMR
cg38054697_TC21	10372827	chr2:10371983-10375191	dualDMR
cg38054734_BC21	10373676	chr2:10371983-10375191	dualDMR
cg38054760_TC21	10374207	chr2:10371983-10375191	dualDMR
cg38054761_TC21	10374219	chr2:10371983-10375191	dualDMR
cg38054788_BC21	10374954	chr2:10371983-10375191	dualDMR
cg38054794_TC21	10375032	chr2:10371983-10375191	dualDMR
cg38054801_BC11	10375191	chr2:10371983-10375191	dualDMR
cg38772825_BC21	105674594	chr2:105674594-105676137	dualDMR
cg38772826_TC21	105674672	chr2:105674594-105676137	dualDMR
cg38772828_TC21	105674707	chr2:105674594-105676137	dualDMR
cg38772849_TC21	105675049	chr2:105674594-105676137	dualDMR
cg38772850_BC21	105675077	chr2:105674594-105676137	dualDMR
cg38772852_TC21	105675139	chr2:105674594-105676137	dualDMR
cg38772882_TC11	105675500	chr2:105674594-105676137	dualDMR
cg38772896_BC21	105676081	chr2:105674594-105676137	dualDMR
cg38772898_TC21	105676137	chr2:105674594-105676137	dualDMR
cg17317429_BC21	105682333	chr2:105681378-105685069	dualDMR
cg38773051_TC21	105681378	chr2:105681378-105685069	dualDMR
cg38773060_TC21	105681473	chr2:105681378-105685069	dualDMR
cg38773066_BC11	105681530	chr2:105681378-105685069	dualDMR
cg38773095_BC11	105682279	chr2:105681378-105685069	dualDMR
cg38773097_BC21	105682297	chr2:105681378-105685069	dualDMR
cg38773120_BC21	105683182	chr2:105681378-105685069	dualDMR
cg38773126_TC21	105683882	chr2:105681378-105685069	dualDMR
cg38773141_TC21	105684204	chr2:105681378-105685069	dualDMR
cg38773151_BC21	105685019	chr2:105681378-105685069	dualDMR
cg38773153_TC21	105685069	chr2:105681378-105685069	dualDMR
cg38795537_TC21	109692349	chr2:109692349-109694500	dualDMR
cg38795541_BC21	109692425	chr2:109692349-109694500	dualDMR
cg38795547_BC11	109692550	chr2:109692349-109694500	dualDMR
cg38795550_BC21	109692576	chr2:109692349-109694500	dualDMR
cg38795559_BC21	109692986	chr2:109692349-109694500	dualDMR
cg38795560_TC21	109693004	chr2:109692349-109694500	dualDMR
cg38795561_TC11	109693021	chr2:109692349-109694500	dualDMR
cg38795562_TC21	109693039	chr2:109692349-109694500	dualDMR
cg38795591_BC21	109693553	chr2:109692349-109694500	dualDMR
cg38795592_TC21	109693568	chr2:109692349-109694500	dualDMR
cg38795593_BC21	109693579	chr2:109692349-109694500	dualDMR
cg38795618_TC21	109693915	chr2:109692349-109694500	dualDMR
cg38795650_TC21	109694467	chr2:109692349-109694500	dualDMR
cg38795651_BC21	109694500	chr2:109692349-109694500	dualDMR
cg19722977_BC21	148045591	chr2:148042991-148049049	dualDMR
cg39086255_TC21	148042991	chr2:148042991-148049049	dualDMR
cg39086260_BC11	148043675	chr2:148042991-148049049	dualDMR
cg39086268_TC11	148043891	chr2:148042991-148049049	dualDMR
cg39086270_TC11	148043930	chr2:148042991-148049049	dualDMR
cg39086293_TC11	148044225	chr2:148042991-148049049	dualDMR
cg39086351_TC21	148045046	chr2:148042991-148049049	dualDMR
cg39086389_TC21	148045883	chr2:148042991-148049049	dualDMR
cg39086457_BC21	148046828	chr2:148042991-148049049	dualDMR
cg39086458_BC21	148046868	chr2:148042991-148049049	dualDMR
cg39086473_BC21	148047051	chr2:148042991-148049049	dualDMR
cg39086475_BC21	148047126	chr2:148042991-148049049	dualDMR
cg39086482_TC21	148047824	chr2:148042991-148049049	dualDMR
cg39086502_BC21	148048645	chr2:148042991-148049049	dualDMR
cg39086516_TC11	148048844	chr2:148042991-148049049	dualDMR
cg39086536_BC21	148049049	chr2:148042991-148049049	dualDMR
cg39177433_BC21	157558744	chr2:157558744-157562703	dualDMR
cg39177435_TC11	157559186	chr2:157558744-157562703	dualDMR
cg39177435_TO11	157559186	chr2:157558744-157562703	dualDMR
cg39177435_TO21	157559186	chr2:157558744-157562703	dualDMR
cg39177436_BC21	157559235	chr2:157558744-157562703	dualDMR
cg39177437_BC11	157559263	chr2:157558744-157562703	dualDMR
cg39177439_TC21	157559362	chr2:157558744-157562703	dualDMR
cg39177442_BC21	157559484	chr2:157558744-157562703	dualDMR
cg39177443_BC21	157559508	chr2:157558744-157562703	dualDMR
cg39177451_TC21	157559683	chr2:157558744-157562703	dualDMR
cg39177453_TC21	157559757	chr2:157558744-157562703	dualDMR
cg39177480_TC11	157560182	chr2:157558744-157562703	dualDMR
cg39177486_BC11	157560274	chr2:157558744-157562703	dualDMR
cg39177494_BC11	157560372	chr2:157558744-157562703	dualDMR
cg39177520_BC21	157560646	chr2:157558744-157562703	dualDMR
cg39177532_BC21	157561196	chr2:157558744-157562703	dualDMR
cg39177534_BC21	157561255	chr2:157558744-157562703	dualDMR
cg39177535_BC21	157561283	chr2:157558744-157562703	dualDMR
cg39177557_BC21	157561777	chr2:157558744-157562703	dualDMR
cg39177573_TC21	157562365	chr2:157558744-157562703	dualDMR
cg39177575_BC21	157562550	chr2:157558744-157562703	dualDMR
cg39177576_TC21	157562703	chr2:157558744-157562703	dualDMR
cg39339760_BC21	170771196	chr2:170771196-170772936	dualDMR
cg39339772_TC21	170772179	chr2:170771196-170772936	dualDMR
cg39339773_TC21	170772203	chr2:170771196-170772936	dualDMR
cg39339776_TC11	170772254	chr2:170771196-170772936	dualDMR
cg39339776_TO21	170772254	chr2:170771196-170772936	dualDMR
cg39339791_BC21	170772936	chr2:170771196-170772936	dualDMR
cg39359196_TC21	172548490	chr2:172548490-172550836	dualDMR
cg39359231_BC21	172549396	chr2:172548490-172550836	dualDMR
cg39359255_TC21	172549634	chr2:172548490-172550836	dualDMR
cg39359301_BC21	172550181	chr2:172548490-172550836	dualDMR
cg39359310_BC11	172550443	chr2:172548490-172550836	dualDMR
cg39359334_BC21	172550707	chr2:172548490-172550836	dualDMR
cg39359340_TC21	172550836	chr2:172548490-172550836	dualDMR
cg39382165_BC21	174283351	chr2:174283351-174287998	dualDMR
cg39382172_TC21	174283595	chr2:174283351-174287998	dualDMR
cg39382173_TC21	174283626	chr2:174283351-174287998	dualDMR
cg39382174_BC21	174283653	chr2:174283351-174287998	dualDMR
cg39382179_BC21	174283902	chr2:174283351-174287998	dualDMR
cg39382183_TC11	174283967	chr2:174283351-174287998	dualDMR
cg39382186_BC21	174284093	chr2:174283351-174287998	dualDMR
cg39382200_BC21	174284343	chr2:174283351-174287998	dualDMR
cg39382234_BC21	174284886	chr2:174283351-174287998	dualDMR
cg39382238_BC21	174284971	chr2:174283351-174287998	dualDMR
cg39382283_TC21	174285561	chr2:174283351-174287998	dualDMR
cg39382290_BC11	174285711	chr2:174283351-174287998	dualDMR
cg39382292_BC21	174285728	chr2:174283351-174287998	dualDMR
cg39382293_TC21	174285742	chr2:174283351-174287998	dualDMR
cg39382297_BC21	174285861	chr2:174283351-174287998	dualDMR
cg39382298_TC21	174285893	chr2:174283351-174287998	dualDMR
cg39382299_TC21	174285908	chr2:174283351-174287998	dualDMR
cg39382300_BC21	174285922	chr2:174283351-174287998	dualDMR
cg39382301_TC21	174285938	chr2:174283351-174287998	dualDMR
cg39382302_BC21	174285962	chr2:174283351-174287998	dualDMR
cg39382303_TC21	174285977	chr2:174283351-174287998	dualDMR
cg39382306_BC21	174286029	chr2:174283351-174287998	dualDMR
cg39382326_BC21	174286336	chr2:174283351-174287998	dualDMR
cg39382336_BC11	174286537	chr2:174283351-174287998	dualDMR
cg39382350_TC21	174286894	chr2:174283351-174287998	dualDMR
cg39382356_TC21	174287059	chr2:174283351-174287998	dualDMR
cg39382357_BC11	174287069	chr2:174283351-174287998	dualDMR
cg39382366_BC21	174287245	chr2:174283351-174287998	dualDMR
cg39382384_BC21	174287998	chr2:174283351-174287998	dualDMR
cg39382449_TC21	174294260	chr2:174294260-174301062	dualDMR
cg39382450_BC21	174294283	chr2:174294260-174301062	dualDMR
cg39382460_TC21	174294755	chr2:174294260-174301062	dualDMR
cg39382473_BC21	174295221	chr2:174294260-174301062	dualDMR
cg39382475_BC11	174295314	chr2:174294260-174301062	dualDMR
cg39382491_TC21	174295512	chr2:174294260-174301062	dualDMR
cg39382496_TC11	174295627	chr2:174294260-174301062	dualDMR
cg39382499_TC21	174295728	chr2:174294260-174301062	dualDMR
cg39382503_BC21	174295815	chr2:174294260-174301062	dualDMR
cg39382505_BC21	174295848	chr2:174294260-174301062	dualDMR
cg39382508_TC11	174295954	chr2:174294260-174301062	dualDMR
cg39382521_BC21	174296217	chr2:174294260-174301062	dualDMR
cg39382522_TC21	174296229	chr2:174294260-174301062	dualDMR
cg39382531_TC21	174296349	chr2:174294260-174301062	dualDMR
cg39382538_TC11	174296509	chr2:174294260-174301062	dualDMR
cg39382542_TC21	174296681	chr2:174294260-174301062	dualDMR
cg39382543_TC21	174296763	chr2:174294260-174301062	dualDMR
cg39382544_TC21	174296821	chr2:174294260-174301062	dualDMR
cg39382556_TC11	174297275	chr2:174294260-174301062	dualDMR
cg39382572_BC11	174297476	chr2:174294260-174301062	dualDMR
cg39382578_TC21	174297531	chr2:174294260-174301062	dualDMR
cg39382579_BC21	174297552	chr2:174294260-174301062	dualDMR
cg39382580_TC21	174297575	chr2:174294260-174301062	dualDMR
cg39382581_BC21	174297611	chr2:174294260-174301062	dualDMR
cg39382584_TC21	174297823	chr2:174294260-174301062	dualDMR
cg39382585_BC21	174297850	chr2:174294260-174301062	dualDMR
cg39382588_TC21	174297909	chr2:174294260-174301062	dualDMR
cg39382600_BC21	174298056	chr2:174294260-174301062	dualDMR
cg39382603_BC21	174298166	chr2:174294260-174301062	dualDMR
cg39382604_TC21	174298185	chr2:174294260-174301062	dualDMR
cg39382609_TC11	174298371	chr2:174294260-174301062	dualDMR
cg39382614_BC11	174298473	chr2:174294260-174301062	dualDMR
cg39382619_BC11	174298572	chr2:174294260-174301062	dualDMR
cg39382641_BC21	174298769	chr2:174294260-174301062	dualDMR
cg39382642_TC21	174298821	chr2:174294260-174301062	dualDMR
cg39382645_BC11	174298833	chr2:174294260-174301062	dualDMR
cg39382657_TC21	174299016	chr2:174294260-174301062	dualDMR
cg39382665_TC21	174299151	chr2:174294260-174301062	dualDMR
cg39382666_TC21	174299168	chr2:174294260-174301062	dualDMR
cg39382691_TC21	174299514	chr2:174294260-174301062	dualDMR
cg39382741_TC21	174300142	chr2:174294260-174301062	dualDMR
cg39382744_BC21	174300224	chr2:174294260-174301062	dualDMR
cg39382745_BC21	174300253	chr2:174294260-174301062	dualDMR
cg39382752_BC21	174300328	chr2:174294260-174301062	dualDMR
cg39382766_BC21	174300556	chr2:174294260-174301062	dualDMR
cg39382778_TC21	174300643	chr2:174294260-174301062	dualDMR
cg39382779_TC21	174300693	chr2:174294260-174301062	dualDMR
cg39382780_BC21	174300747	chr2:174294260-174301062	dualDMR
cg39382783_BC11	174300799	chr2:174294260-174301062	dualDMR
cg39382786_TC21	174300823	chr2:174294260-174301062	dualDMR
cg39382787_TC21	174300868	chr2:174294260-174301062	dualDMR
cg39382800_TC21	174301062	chr2:174294260-174301062	dualDMR
cg39382996_BC11	174325146	chr2:174325146-174329029	dualDMR
cg39382999_BC21	174325458	chr2:174325146-174329029	dualDMR
cg39383000_TC21	174325522	chr2:174325146-174329029	dualDMR
cg39383004_TC21	174325935	chr2:174325146-174329029	dualDMR
cg39383009_BC21	174326274	chr2:174325146-174329029	dualDMR
cg39383010_TC21	174326379	chr2:174325146-174329029	dualDMR
cg39383011_BC21	174326399	chr2:174325146-174329029	dualDMR
cg39383014_TC11	174326491	chr2:174325146-174329029	dualDMR
cg39383016_BC21	174326630	chr2:174325146-174329029	dualDMR
cg39383017_BC21	174326724	chr2:174325146-174329029	dualDMR
cg39383019_BC11	174326755	chr2:174325146-174329029	dualDMR
cg39383021_TC11	174326855	chr2:174325146-174329029	dualDMR
cg39383022_TC21	174326886	chr2:174325146-174329029	dualDMR
cg39383023_BC21	174326931	chr2:174325146-174329029	dualDMR
cg39383024_BC21	174326955	chr2:174325146-174329029	dualDMR
cg39383026_TC21	174327011	chr2:174325146-174329029	dualDMR
cg39383027_BC21	174327029	chr2:174325146-174329029	dualDMR
cg39383037_TC21	174327240	chr2:174325146-174329029	dualDMR
cg39383040_BC11	174327307	chr2:174325146-174329029	dualDMR
cg39383056_TC21	174327442	chr2:174325146-174329029	dualDMR
cg39383102_BC21	174327968	chr2:174325146-174329029	dualDMR
cg39383111_BC21	174328269	chr2:174325146-174329029	dualDMR
cg39383113_TC21	174328354	chr2:174325146-174329029	dualDMR
cg39383131_TC11	174328583	chr2:174325146-174329029	dualDMR
cg39383182_BC11	174329029	chr2:174325146-174329029	dualDMR
cg07687349_TC21	61804938	chr2:61803594-61806212	dualDMR
cg38451210_BC21	61803594	chr2:61803594-61806212	dualDMR
cg38451224_BC21	61803991	chr2:61803594-61806212	dualDMR
cg38451227_BC11	61804090	chr2:61803594-61806212	dualDMR
cg38451233_TC21	61804194	chr2:61803594-61806212	dualDMR
cg38451239_TC21	61804474	chr2:61803594-61806212	dualDMR
cg38451246_BC21	61804971	chr2:61803594-61806212	dualDMR
cg38451260_TC21	61805169	chr2:61803594-61806212	dualDMR
cg38451268_BC21	61805318	chr2:61803594-61806212	dualDMR
cg38451308_BC21	61805894	chr2:61803594-61806212	dualDMR
cg38451310_TC21	61805975	chr2:61803594-61806212	dualDMR
cg38451313_BC11	61806057	chr2:61803594-61806212	dualDMR
cg38451315_TC21	61806149	chr2:61803594-61806212	dualDMR
cg38451317_BC21	61806212	chr2:61803594-61806212	dualDMR
cg38558312_TC21	74691544	chr2:74691544-74692841	dualDMR
cg38558313_TC21	74691560	chr2:74691544-74692841	dualDMR
cg38558338_TC21	74691820	chr2:74691544-74692841	dualDMR
cg38558340_BC21	74691887	chr2:74691544-74692841	dualDMR
cg38558341_BC21	74691911	chr2:74691544-74692841	dualDMR
cg38558342_TC21	74691928	chr2:74691544-74692841	dualDMR
cg38558344_TC21	74692072	chr2:74691544-74692841	dualDMR
cg38558350_TC21	74692337	chr2:74691544-74692841	dualDMR
cg38558366_TC21	74692597	chr2:74691544-74692841	dualDMR
cg38558368_TC21	74692648	chr2:74691544-74692841	dualDMR
cg38558379_BC21	74692820	chr2:74691544-74692841	dualDMR
cg38558380_TC21	74692841	chr2:74691544-74692841	dualDMR
cg39500934_TC21	13471479	chr3:13471479-13473261	dualDMR
cg39500985_BC21	13471831	chr3:13471479-13473261	dualDMR
cg39500993_TC21	13472133	chr3:13471479-13473261	dualDMR
cg39500994_TC21	13472153	chr3:13471479-13473261	dualDMR
cg39501009_BC21	13472732	chr3:13471479-13473261	dualDMR
cg39501055_BC21	13473261	chr3:13471479-13473261	dualDMR
cg40450183_TC11	145758528	chr3:145758528-145759278	dualDMR
cg40450184_TC21	145758547	chr3:145758528-145759278	dualDMR
cg40450185_TC21	145758582	chr3:145758528-145759278	dualDMR
cg40450245_TC21	145759059	chr3:145758528-145759278	dualDMR
cg40450276_BC21	145759278	chr3:145758528-145759278	dualDMR
cg40540396_TC21	156560771	chr3:156560771-156562226	dualDMR
cg40540413_BC11	156561055	chr3:156560771-156562226	dualDMR
cg40540415_BC11	156561075	chr3:156560771-156562226	dualDMR
cg40540416_TC11	156561087	chr3:156560771-156562226	dualDMR
cg40540430_BC11	156561543	chr3:156560771-156562226	dualDMR
cg40540494_TC11	156562226	chr3:156560771-156562226	dualDMR
cg13282152_BC21	18054161	chr3:18054144-18054443	dualDMR
cg26988406_TC11	18054144	chr3:18054144-18054443	dualDMR
cg39522939_TC21	18054324	chr3:18054144-18054443	dualDMR
cg39522940_TC21	18054414	chr3:18054144-18054443	dualDMR
cg39522943_TC11	18054443	chr3:18054144-18054443	dualDMR
cg39705508_TC11	45376870	chr3:45376870-45378712	dualDMR
cg39705515_BC21	45377007	chr3:45376870-45378712	dualDMR
cg39705533_BC21	45377233	chr3:45376870-45378712	dualDMR
cg39705535_TC11	45377249	chr3:45376870-45378712	dualDMR
cg39705573_BC21	45378050	chr3:45376870-45378712	dualDMR
cg39705574_BC21	45378069	chr3:45376870-45378712	dualDMR
cg39705601_TC21	45378539	chr3:45376870-45378712	dualDMR
cg39705606_BC21	45378712	chr3:45376870-45378712	dualDMR
cg39450870_BC21	5218567	chr3:5218567-5219855	dualDMR
cg39450884_TC21	5218865	chr3:5218567-5219855	dualDMR
cg39450902_BC11	5219335	chr3:5218567-5219855	dualDMR
cg39450915_BC21	5219485	chr3:5218567-5219855	dualDMR
cg39450916_BC21	5219495	chr3:5218567-5219855	dualDMR
cg39450946_TC21	5219855	chr3:5218567-5219855	dualDMR
cg39995251_BC21	88536189	chr3:88536189-88537017	dualDMR
cg39995253_BC21	88536251	chr3:88536189-88537017	dualDMR
cg39995255_BC21	88536263	chr3:88536189-88537017	dualDMR
cg39995261_BC21	88536360	chr3:88536189-88537017	dualDMR
cg39995299_TC21	88536767	chr3:88536189-88537017	dualDMR
cg39995318_BC11	88537017	chr3:88536189-88537017	dualDMR
cg41254406_BC11	107537520	chr4:107537520-107538859	dualDMR
cg41254406_BO11	107537520	chr4:107537520-107538859	dualDMR
cg41254406_BO21	107537520	chr4:107537520-107538859	dualDMR
cg41254426_BC21	107538442	chr4:107537520-107538859	dualDMR
cg41254428_TC21	107538615	chr4:107537520-107538859	dualDMR
cg41254429_BC21	107538859	chr4:107537520-107538859	dualDMR
cg41279764_TC21	110286728	chr4:110286728-110287735	dualDMR
cg41279765_BC21	110286739	chr4:110286728-110287735	dualDMR
cg41279775_BC21	110287265	chr4:110286728-110287735	dualDMR
cg41279778_BC21	110287455	chr4:110286728-110287735	dualDMR
cg41279779_BC21	110287474	chr4:110286728-110287735	dualDMR
cg41279781_TC21	110287601	chr4:110286728-110287735	dualDMR
cg41279782_BC21	110287611	chr4:110286728-110287735	dualDMR
cg41279783_BC21	110287656	chr4:110286728-110287735	dualDMR
cg41279784_TC21	110287735	chr4:110286728-110287735	dualDMR
cg41762480_BC11	153481117	chr4:153481117-153483326	dualDMR
cg41762544_TC21	153482046	chr4:153481117-153483326	dualDMR
cg41762549_TC21	153482163	chr4:153481117-153483326	dualDMR
cg41762638_TC11	153482734	chr4:153481117-153483326	dualDMR
cg41762711_TC21	153483272	chr4:153481117-153483326	dualDMR
cg41762714_BC21	153483326	chr4:153481117-153483326	dualDMR
cg41790014_TC21	155344712	chr4:155344712-155345999	dualDMR
cg41790029_BC11	155345016	chr4:155344712-155345999	dualDMR
cg41790038_BC21	155345218	chr4:155344712-155345999	dualDMR
cg41790048_BC21	155345374	chr4:155344712-155345999	dualDMR
cg41790052_TC21	155345409	chr4:155344712-155345999	dualDMR
cg41790055_TC21	155345506	chr4:155344712-155345999	dualDMR
cg41790078_TC21	155345999	chr4:155344712-155345999	dualDMR
cg41056888_TC21	80910643	chr4:80910643-80911867	dualDMR
cg41056889_TC21	80910658	chr4:80910643-80911867	dualDMR
cg41056912_TC21	80911201	chr4:80910643-80911867	dualDMR
cg41056961_TC21	80911814	chr4:80910643-80911867	dualDMR
cg41056963_BC21	80911867	chr4:80910643-80911867	dualDMR
cg41067426_BC21	82505583	chr4:82505583-82506048	dualDMR
cg41067427_TC11	82505599	chr4:82505583-82506048	dualDMR
cg41067433_TC11	82505744	chr4:82505583-82506048	dualDMR
cg41067434_TC21	82505764	chr4:82505583-82506048	dualDMR
cg41067447_TC21	82506048	chr4:82505583-82506048	dualDMR
cg41132190_TC21	91374648	chr4:91374648-91376640	dualDMR
cg41132214_BC21	91374906	chr4:91374648-91376640	dualDMR
cg41132225_BC11	91375072	chr4:91374648-91376640	dualDMR
cg41132231_BC11	91375206	chr4:91374648-91376640	dualDMR
cg41132249_TC21	91375979	chr4:91374648-91376640	dualDMR
cg41132258_BC21	91376290	chr4:91374648-91376640	dualDMR
cg41132259_TC11	91376310	chr4:91374648-91376640	dualDMR
cg41132260_BC21	91376366	chr4:91374648-91376640	dualDMR
cg41132271_TC21	91376516	chr4:91374648-91376640	dualDMR
cg41132275_BC11	91376571	chr4:91374648-91376640	dualDMR
cg41132277_TC21	91376640	chr4:91374648-91376640	dualDMR
cg42608095_TC21	113152338	chr5:113152338-113153428	dualDMR
cg42608098_BC21	113152475	chr5:113152338-113153428	dualDMR
cg42608100_TC11	113152563	chr5:113152338-113153428	dualDMR
cg42608107_BC21	113152978	chr5:113152338-113153428	dualDMR
cg42608109_BC21	113153104	chr5:113152338-113153428	dualDMR
cg42608123_TC21	113153428	chr5:113152338-113153428	dualDMR
cg42707774_TC21	119803900	chr5:119803900-119805073	dualDMR
cg42707787_TC21	119804009	chr5:119803900-119805073	dualDMR
cg42707791_TC21	119804079	chr5:119803900-119805073	dualDMR
cg42707827_BC21	119804753	chr5:119803900-119805073	dualDMR
cg42707837_BC21	119804889	chr5:119803900-119805073	dualDMR
cg42707848_BC21	119805073	chr5:119803900-119805073	dualDMR
cg42883386_BC21	134946130	chr5:134946130-134947059	dualDMR
cg42883387_BC21	134946141	chr5:134946130-134947059	dualDMR
cg42883402_TC21	134946328	chr5:134946130-134947059	dualDMR
cg42883427_TC21	134946837	chr5:134946130-134947059	dualDMR
cg42883435_BC21	134947059	chr5:134946130-134947059	dualDMR
cg42906518_BC21	136692971	chr5:136692971-136694209	dualDMR
cg42906520_BC21	136693196	chr5:136692971-136694209	dualDMR
cg42906525_TC21	136693341	chr5:136692971-136694209	dualDMR
cg42906528_BC21	136693507	chr5:136692971-136694209	dualDMR
cg42906537_BC11	136694113	chr5:136692971-136694209	dualDMR
cg42906538_BC11	136694209	chr5:136692971-136694209	dualDMR
cg43052181_TC21	148740347	chr5:148740347-148742775	dualDMR
cg43052187_BC21	148740674	chr5:148740347-148742775	dualDMR
cg43052200_BC21	148741455	chr5:148740347-148742775	dualDMR
cg43052204_BC11	148741608	chr5:148740347-148742775	dualDMR
cg43052206_TC21	148741666	chr5:148740347-148742775	dualDMR
cg43052209_TC11	148741795	chr5:148740347-148742775	dualDMR
cg43052227_TC21	148742775	chr5:148740347-148742775	dualDMR
cg41880006_TC21	16553423	chr5:16553423-16553916	dualDMR
cg41880008_BC21	16553503	chr5:16553423-16553916	dualDMR
cg41880009_TC11	16553535	chr5:16553423-16553916	dualDMR
cg41880010_TC21	16553570	chr5:16553423-16553916	dualDMR
cg41880013_BC11	16553834	chr5:16553423-16553916	dualDMR
cg41880014_TC21	16553856	chr5:16553423-16553916	dualDMR
cg41880017_BC21	16553916	chr5:16553423-16553916	dualDMR
cg41893114_BC21	19226381	chr5:19226381-19228229	dualDMR
cg41893118_BC21	19226440	chr5:19226381-19228229	dualDMR
cg41893179_TC21	19227027	chr5:19226381-19228229	dualDMR
cg41893187_TC21	19227359	chr5:19226381-19228229	dualDMR
cg41893196_TC21	19227512	chr5:19226381-19228229	dualDMR
cg41893214_BC11	19227884	chr5:19226381-19228229	dualDMR
cg41893225_TC21	19228229	chr5:19226381-19228229	dualDMR
cg41942676_TC21	24995207	chr5:24995207-24996203	dualDMR
cg41942689_TC21	24995683	chr5:24995207-24996203	dualDMR
cg41942692_BC21	24995717	chr5:24995207-24996203	dualDMR
cg41942693_TC21	24995816	chr5:24995207-24996203	dualDMR
cg41942695_TC21	24995872	chr5:24995207-24996203	dualDMR
cg41942703_BC21	24996203	chr5:24995207-24996203	dualDMR
cg41955755_BC11	26904019	chr5:26904019-26905022	dualDMR
cg41955770_BC21	26904628	chr5:26904019-26905022	dualDMR
cg41955771_TC21	26904673	chr5:26904019-26905022	dualDMR
cg41955785_BC21	26904940	chr5:26904019-26905022	dualDMR
cg41955791_TC11	26905022	chr5:26904019-26905022	dualDMR
cg42057985_BC21	37893768	chr5:37893768-37894881	dualDMR
cg42057987_TC21	37893832	chr5:37893768-37894881	dualDMR
cg42057989_TC21	37893850	chr5:37893768-37894881	dualDMR
cg42057992_TC21	37893900	chr5:37893768-37894881	dualDMR
cg42057998_BC11	37893981	chr5:37893768-37894881	dualDMR
cg42058008_BC21	37894334	chr5:37893768-37894881	dualDMR
cg42058009_TC21	37894442	chr5:37893768-37894881	dualDMR
cg42058015_BC11	37894625	chr5:37893768-37894881	dualDMR
cg42058016_BC21	37894881	chr5:37893768-37894881	dualDMR
cg42259131_TC21	69340601	chr5:69340601-69341733	dualDMR
cg42259137_BC21	69340692	chr5:69340601-69341733	dualDMR
cg42259152_BC21	69340881	chr5:69340601-69341733	dualDMR
cg42259239_BC21	69341699	chr5:69340601-69341733	dualDMR
cg42259240_BC21	69341733	chr5:69340601-69341733	dualDMR
cg42270013_TC21	71657282	chr5:71657282-71658356	dualDMR
cg42270030_TC21	71657842	chr5:71657282-71658356	dualDMR
cg42270061_BC21	71658064	chr5:71657282-71658356	dualDMR
cg42270062_BC21	71658074	chr5:71657282-71658356	dualDMR
cg42270063_BC21	71658106	chr5:71657282-71658356	dualDMR
cg42270064_BC21	71658132	chr5:71657282-71658356	dualDMR
cg42270068_BC21	71658208	chr5:71657282-71658356	dualDMR
cg42270070_TC21	71658356	chr5:71657282-71658356	dualDMR
cg42366210_TC21	84416164	chr5:84416164-84418518	dualDMR
cg42366211_TC21	84416170	chr5:84416164-84418518	dualDMR
cg42366212_BC11	84416182	chr5:84416164-84418518	dualDMR
cg42366246_BC21	84416697	chr5:84416164-84418518	dualDMR
cg42366253_TC21	84416943	chr5:84416164-84418518	dualDMR
cg42366305_TC11	84417475	chr5:84416164-84418518	dualDMR
cg42366317_BC21	84417731	chr5:84416164-84418518	dualDMR
cg42366318_BC21	84417772	chr5:84416164-84418518	dualDMR
cg42366329_TC21	84418518	chr5:84416164-84418518	dualDMR
cg43814083_TC11	106793233	chr6:106793233-106794603	dualDMR
cg43814105_TC11	106794171	chr6:106793233-106794603	dualDMR
cg43814105_TO11	106794171	chr6:106793233-106794603	dualDMR
cg43814105_TO21	106794171	chr6:106793233-106794603	dualDMR
cg43814114_BC21	106794603	chr6:106793233-106794603	dualDMR
cg04931708_TC11	23248254	chr6:23248033-23250078	dualDMR
cg43210382_BC21	23248033	chr6:23248033-23250078	dualDMR
cg43210385_BC21	23248083	chr6:23248033-23250078	dualDMR
cg43210394_BC21	23248213	chr6:23248033-23250078	dualDMR
cg43210397_TC21	23248475	chr6:23248033-23250078	dualDMR
cg43210408_TC21	23248754	chr6:23248033-23250078	dualDMR
cg43210435_BC21	23249290	chr6:23248033-23250078	dualDMR
cg43210492_BC21	23250078	chr6:23248033-23250078	dualDMR
cg43264542_TC21	30734932	chr6:30734932-30742754	dualDMR
cg43264557_BC11	30735508	chr6:30734932-30742754	dualDMR
cg43264559_BC21	30735585	chr6:30734932-30742754	dualDMR
cg43264560_BC21	30735603	chr6:30734932-30742754	dualDMR
cg43264561_BC21	30735608	chr6:30734932-30742754	dualDMR
cg43264573_TC21	30735928	chr6:30734932-30742754	dualDMR
cg43264574_BC21	30735980	chr6:30734932-30742754	dualDMR
cg43264576_BC21	30736116	chr6:30734932-30742754	dualDMR
cg43264577_TC21	30736152	chr6:30734932-30742754	dualDMR
cg43264591_BC11	30736675	chr6:30734932-30742754	dualDMR
cg43264595_BC21	30736844	chr6:30734932-30742754	dualDMR
cg43264602_TC21	30737016	chr6:30734932-30742754	dualDMR
cg43264611_TC21	30737200	chr6:30734932-30742754	dualDMR
cg43264612_TC21	30737226	chr6:30734932-30742754	dualDMR
cg43264616_BC21	30737341	chr6:30734932-30742754	dualDMR
cg43264618_BC21	30737379	chr6:30734932-30742754	dualDMR
cg43264623_BC21	30737460	chr6:30734932-30742754	dualDMR
cg43264624_BC11	30737492	chr6:30734932-30742754	dualDMR
cg43264627_BC21	30737624	chr6:30734932-30742754	dualDMR
cg43264628_TC11	30737638	chr6:30734932-30742754	dualDMR
cg43264629_TC21	30737666	chr6:30734932-30742754	dualDMR
cg43264630_BC21	30737693	chr6:30734932-30742754	dualDMR
cg43264631_TC21	30737751	chr6:30734932-30742754	dualDMR
cg43264647_BC21	30738057	chr6:30734932-30742754	dualDMR
cg43264690_TC21	30738449	chr6:30734932-30742754	dualDMR
cg43264696_TC21	30738601	chr6:30734932-30742754	dualDMR
cg43264697_BC11	30738660	chr6:30734932-30742754	dualDMR
cg43264698_TC21	30738683	chr6:30734932-30742754	dualDMR
cg43264699_BC21	30738726	chr6:30734932-30742754	dualDMR
cg43264711_BC21	30739015	chr6:30734932-30742754	dualDMR
cg43264712_BC21	30739031	chr6:30734932-30742754	dualDMR
cg43264716_BC21	30739288	chr6:30734932-30742754	dualDMR
cg43264719_BC21	30739336	chr6:30734932-30742754	dualDMR
cg43264720_BC21	30739354	chr6:30734932-30742754	dualDMR
cg43264721_BC21	30739519	chr6:30734932-30742754	dualDMR
cg43264725_BC21	30739924	chr6:30734932-30742754	dualDMR
cg43264727_TC21	30739965	chr6:30734932-30742754	dualDMR
cg43264730_TC21	30740723	chr6:30734932-30742754	dualDMR
cg43264738_BC21	30741108	chr6:30734932-30742754	dualDMR
cg43264747_TC21	30741983	chr6:30734932-30742754	dualDMR
cg43264757_TC21	30742754	chr6:30734932-30742754	dualDMR
cg43267519_TC21	31087499	chr6:31087499-31089225	dualDMR
cg43267522_BC21	31087700	chr6:31087499-31089225	dualDMR
cg43267526_TC21	31088366	chr6:31087499-31089225	dualDMR
cg43267527_BC21	31088415	chr6:31087499-31089225	dualDMR
cg43267545_BC21	31089112	chr6:31087499-31089225	dualDMR
cg43267546_BC21	31089225	chr6:31087499-31089225	dualDMR
cg43269279_BC21	31216230	chr6:31216230-31220627	dualDMR
cg43269280_BC21	31216262	chr6:31216230-31220627	dualDMR
cg43269370_TC21	31216935	chr6:31216230-31220627	dualDMR
cg43269400_TC21	31217640	chr6:31216230-31220627	dualDMR
cg43269417_BC11	31217913	chr6:31216230-31220627	dualDMR
cg43269424_TC21	31218048	chr6:31216230-31220627	dualDMR
cg43269433_BC21	31218255	chr6:31216230-31220627	dualDMR
cg43269446_TC11	31218415	chr6:31216230-31220627	dualDMR
cg43269447_BC11	31218482	chr6:31216230-31220627	dualDMR
cg43269448_TC21	31218520	chr6:31216230-31220627	dualDMR
cg43269471_BC21	31218978	chr6:31216230-31220627	dualDMR
cg43269472_BC21	31219004	chr6:31216230-31220627	dualDMR
cg43269479_BC21	31219416	chr6:31216230-31220627	dualDMR
cg43269491_TC21	31220163	chr6:31216230-31220627	dualDMR
cg43269497_TC11	31220341	chr6:31216230-31220627	dualDMR
cg43269516_BC21	31220604	chr6:31216230-31220627	dualDMR
cg43269517_BC21	31220627	chr6:31216230-31220627	dualDMR
cg43352759_TC21	41617642	chr6:41617642-41620179	dualDMR
cg43352770_TC21	41618574	chr6:41617642-41620179	dualDMR
cg43352775_TC21	41618724	chr6:41617642-41620179	dualDMR
cg43352783_BC21	41619249	chr6:41617642-41620179	dualDMR
cg43352785_TC21	41619351	chr6:41617642-41620179	dualDMR
cg43352794_BC21	41619757	chr6:41617642-41620179	dualDMR
cg43352798_BC21	41620179	chr6:41617642-41620179	dualDMR
cg43096050_BC21	4746094	chr6:4746094-4748541	dualDMR
cg43096054_BC21	4746146	chr6:4746094-4748541	dualDMR
cg43096056_TC11	4746224	chr6:4746094-4748541	dualDMR
cg43096078_BC11	4746934	chr6:4746094-4748541	dualDMR
cg43096084_TC21	4747030	chr6:4746094-4748541	dualDMR
cg43096134_BC21	4747735	chr6:4746094-4748541	dualDMR
cg43096146_BC21	4747835	chr6:4746094-4748541	dualDMR
cg43096147_TC21	4747849	chr6:4746094-4748541	dualDMR
cg43096148_BC21	4747867	chr6:4746094-4748541	dualDMR
cg43096149_BC21	4747892	chr6:4746094-4748541	dualDMR
cg43096157_TC21	4747967	chr6:4746094-4748541	dualDMR
cg43096161_TC21	4748016	chr6:4746094-4748541	dualDMR
cg43096171_TC11	4748158	chr6:4746094-4748541	dualDMR
cg43096176_TC21	4748216	chr6:4746094-4748541	dualDMR
cg43096196_TC11	4748381	chr6:4746094-4748541	dualDMR
cg43096199_BC21	4748411	chr6:4746094-4748541	dualDMR
cg43096201_TC21	4748456	chr6:4746094-4748541	dualDMR
cg43096202_TC21	4748482	chr6:4746094-4748541	dualDMR
cg43096203_TC21	4748494	chr6:4746094-4748541	dualDMR
cg43096204_TC21	4748541	chr6:4746094-4748541	dualDMR
cg43427816_BC21	52252740	chr6:52252740-52253380	dualDMR
cg43427818_BC21	52252761	chr6:52252740-52253380	dualDMR
cg43427833_TC21	52252947	chr6:52252740-52253380	dualDMR
cg43427854_TC21	52253360	chr6:52252740-52253380	dualDMR
cg43427855_TC21	52253380	chr6:52252740-52253380	dualDMR
cg43448089_TC21	54326595	chr6:54326595-54327960	dualDMR
cg43448119_TC21	54327160	chr6:54326595-54327960	dualDMR
cg43448121_TC11	54327200	chr6:54326595-54327960	dualDMR
cg43448134_BC21	54327285	chr6:54326595-54327960	dualDMR
cg43448135_BC21	54327334	chr6:54326595-54327960	dualDMR
cg43448170_BC21	54327946	chr6:54326595-54327960	dualDMR
cg43448171_TC11	54327960	chr6:54326595-54327960	dualDMR
cg43480497_TC21	58906085	chr6:58906085-58907632	dualDMR
cg43480503_TC21	58906508	chr6:58906085-58907632	dualDMR
cg43480504_BC21	58906529	chr6:58906085-58907632	dualDMR
cg43480512_BC21	58906676	chr6:58906085-58907632	dualDMR
cg43480515_BC11	58906738	chr6:58906085-58907632	dualDMR
cg43480516_TC21	58906758	chr6:58906085-58907632	dualDMR
cg43480541_BC21	58907019	chr6:58906085-58907632	dualDMR
cg43480542_BC21	58907067	chr6:58906085-58907632	dualDMR
cg43480543_TC21	58907083	chr6:58906085-58907632	dualDMR
cg43480544_BC21	58907095	chr6:58906085-58907632	dualDMR
cg43480547_BC21	58907120	chr6:58906085-58907632	dualDMR
cg43480556_BC21	58907186	chr6:58906085-58907632	dualDMR
cg43480557_TC11	58907225	chr6:58906085-58907632	dualDMR
cg43480558_TC21	58907270	chr6:58906085-58907632	dualDMR
cg43480560_TC21	58907401	chr6:58906085-58907632	dualDMR
cg43480561_BC11	58907433	chr6:58906085-58907632	dualDMR
cg43480562_TC21	58907488	chr6:58906085-58907632	dualDMR
cg43480565_BC21	58907632	chr6:58906085-58907632	dualDMR
cg43500612_TC21	63255148	chr6:63255148-63257717	dualDMR
cg43500632_TC11	63256084	chr6:63255148-63257717	dualDMR
cg43500633_TC21	63256113	chr6:63255148-63257717	dualDMR
cg43500700_BC21	63256812	chr6:63255148-63257717	dualDMR
cg43500709_TC21	63256985	chr6:63255148-63257717	dualDMR
cg43500778_TC11	63257717	chr6:63255148-63257717	dualDMR
cg43585379_TC21	77242333	chr6:77242333-77245192	dualDMR
cg43585406_BC21	77242789	chr6:77242333-77245192	dualDMR
cg43585410_BC21	77242839	chr6:77242333-77245192	dualDMR
cg43585411_BC21	77242877	chr6:77242333-77245192	dualDMR
cg43585442_TC21	77243557	chr6:77242333-77245192	dualDMR
cg43585445_BC21	77243660	chr6:77242333-77245192	dualDMR
cg43585461_BC21	77243807	chr6:77242333-77245192	dualDMR
cg43585462_TC11	77243836	chr6:77242333-77245192	dualDMR
cg43585464_BC21	77243882	chr6:77242333-77245192	dualDMR
cg43585490_BC11	77244317	chr6:77242333-77245192	dualDMR
cg43585525_BC21	77244958	chr6:77242333-77245192	dualDMR
cg43585537_TC21	77245192	chr6:77242333-77245192	dualDMR
cg45148484_BC21	128687416	chr7:128687416-128690222	dualDMR
cg45148503_TC11	128687846	chr7:128687416-128690222	dualDMR
cg45148504_TC21	128687884	chr7:128687416-128690222	dualDMR
cg45148505_BC21	128687932	chr7:128687416-128690222	dualDMR
cg45148518_TC11	128688028	chr7:128687416-128690222	dualDMR
cg45148524_BC21	128688170	chr7:128687416-128690222	dualDMR
cg45148529_BC21	128688245	chr7:128687416-128690222	dualDMR
cg45148558_BC11	128688556	chr7:128687416-128690222	dualDMR
cg45148563_BC21	128688704	chr7:128687416-128690222	dualDMR
cg45148564_BC21	128688715	chr7:128687416-128690222	dualDMR
cg45148580_BC21	128689525	chr7:128687416-128690222	dualDMR
cg45148585_BC11	128690222	chr7:128687416-128690222	dualDMR
cg45284978_TC21	142574973	chr7:142574973-142582518	dualDMR
cg45284990_BC21	142575710	chr7:142574973-142582518	dualDMR
cg45285005_TC11	142576581	chr7:142574973-142582518	dualDMR
cg45285007_TC21	142576702	chr7:142574973-142582518	dualDMR
cg45285023_BC21	142577084	chr7:142574973-142582518	dualDMR
cg45285024_BC21	142577127	chr7:142574973-142582518	dualDMR
cg45285027_BC21	142577354	chr7:142574973-142582518	dualDMR
cg45285028_TC21	142577374	chr7:142574973-142582518	dualDMR
cg45285034_TC21	142577672	chr7:142574973-142582518	dualDMR
cg45285035_TC21	142577682	chr7:142574973-142582518	dualDMR
cg45285065_BC11	142578410	chr7:142574973-142582518	dualDMR
cg45285066_TC21	142578426	chr7:142574973-142582518	dualDMR
cg45285067_BC11	142578453	chr7:142574973-142582518	dualDMR
cg45285069_BC21	142578572	chr7:142574973-142582518	dualDMR
cg45285071_TC21	142578671	chr7:142574973-142582518	dualDMR
cg45285072_BC21	142578691	chr7:142574973-142582518	dualDMR
cg45285073_BC21	142578696	chr7:142574973-142582518	dualDMR
cg45285075_BC21	142578768	chr7:142574973-142582518	dualDMR
cg45285081_TC21	142579242	chr7:142574973-142582518	dualDMR
cg45285083_BC21	142579325	chr7:142574973-142582518	dualDMR
cg45285084_TC21	142579403	chr7:142574973-142582518	dualDMR
cg45285094_BC21	142580083	chr7:142574973-142582518	dualDMR
cg45285099_BC21	142580119	chr7:142574973-142582518	dualDMR
cg45285100_BC11	142580129	chr7:142574973-142582518	dualDMR
cg45285101_BC21	142580201	chr7:142574973-142582518	dualDMR
cg45285102_TC21	142580262	chr7:142574973-142582518	dualDMR
cg45285110_TC21	142580375	chr7:142574973-142582518	dualDMR
cg45285113_BC11	142580392	chr7:142574973-142582518	dualDMR
cg45285114_TC21	142580500	chr7:142574973-142582518	dualDMR
cg45285115_BC21	142580547	chr7:142574973-142582518	dualDMR
cg45285120_BC21	142580716	chr7:142574973-142582518	dualDMR
cg45285121_TC21	142580747	chr7:142574973-142582518	dualDMR
cg45285125_TC11	142580785	chr7:142574973-142582518	dualDMR
cg45285127_BC21	142580930	chr7:142574973-142582518	dualDMR
cg45285129_TC11	142580952	chr7:142574973-142582518	dualDMR
cg45285130_BC11	142580958	chr7:142574973-142582518	dualDMR
cg45285132_BC21	142581071	chr7:142574973-142582518	dualDMR
cg45285133_BC11	142581093	chr7:142574973-142582518	dualDMR
cg45285135_TC21	142581187	chr7:142574973-142582518	dualDMR
cg45285136_TC21	142581230	chr7:142574973-142582518	dualDMR
cg45285138_BC11	142581407	chr7:142574973-142582518	dualDMR
cg45285140_BC11	142581429	chr7:142574973-142582518	dualDMR
cg45285141_BC21	142581455	chr7:142574973-142582518	dualDMR
cg45285142_BC21	142581609	chr7:142574973-142582518	dualDMR
cg45285143_BC21	142581662	chr7:142574973-142582518	dualDMR
cg45285146_TC21	142581780	chr7:142574973-142582518	dualDMR
cg45285149_TC21	142581801	chr7:142574973-142582518	dualDMR
cg45285150_TC11	142581849	chr7:142574973-142582518	dualDMR
cg45285159_TC21	142582086	chr7:142574973-142582518	dualDMR
cg45285160_TC21	142582140	chr7:142574973-142582518	dualDMR
cg45285161_BC21	142582189	chr7:142574973-142582518	dualDMR
cg45285163_BC21	142582259	chr7:142574973-142582518	dualDMR
cg45285164_TC21	142582287	chr7:142574973-142582518	dualDMR
cg45285165_BC21	142582518	chr7:142574973-142582518	dualDMR
cg45290643_BC21	143295788	chr7:143295788-143297294	dualDMR
cg45290644_BC11	143295798	chr7:143295788-143297294	dualDMR
cg45290647_BC21	143295858	chr7:143295788-143297294	dualDMR
cg45290648_TC21	143295871	chr7:143295788-143297294	dualDMR
cg45290657_TC21	143296048	chr7:143295788-143297294	dualDMR
cg45290659_BC11	143296086	chr7:143295788-143297294	dualDMR
cg45290660_BC21	143296089	chr7:143295788-143297294	dualDMR
cg45290661_BC21	143296101	chr7:143295788-143297294	dualDMR
cg45290666_TC21	143296293	chr7:143295788-143297294	dualDMR
cg45290667_TC21	143296314	chr7:143295788-143297294	dualDMR
cg45290671_TC21	143296353	chr7:143295788-143297294	dualDMR
cg45290675_BC21	143296426	chr7:143295788-143297294	dualDMR
cg45290683_TC21	143296526	chr7:143295788-143297294	dualDMR
cg45290685_TC21	143296558	chr7:143295788-143297294	dualDMR
cg45290686_TC21	143296588	chr7:143295788-143297294	dualDMR
cg45290687_BC21	143296599	chr7:143295788-143297294	dualDMR
cg45290689_TC21	143296904	chr7:143295788-143297294	dualDMR
cg45290692_BC21	143297294	chr7:143295788-143297294	dualDMR
cg44565033_TC21	49909838	chr7:49909838-49912222	dualDMR
cg44565039_TC21	49910020	chr7:49909838-49912222	dualDMR
cg44565041_TC21	49910080	chr7:49909838-49912222	dualDMR
cg44565045_BC21	49910159	chr7:49909838-49912222	dualDMR
cg44565046_TC21	49910189	chr7:49909838-49912222	dualDMR
cg44565071_BC21	49910840	chr7:49909838-49912222	dualDMR
cg44565083_BC11	49911678	chr7:49909838-49912222	dualDMR
cg44565084_TC21	49911756	chr7:49909838-49912222	dualDMR
cg44565113_TC11	49912122	chr7:49909838-49912222	dualDMR
cg44565114_TC21	49912147	chr7:49909838-49912222	dualDMR
cg44565120_BC21	49912222	chr7:49909838-49912222	dualDMR
cg44625334_BC11	62376935	chr7:62376935-62377323	dualDMR
cg44625339_BC21	62377025	chr7:62376935-62377323	dualDMR
cg44625343_BC21	62377100	chr7:62376935-62377323	dualDMR
cg44625347_BC21	62377183	chr7:62376935-62377323	dualDMR
cg44625349_BC11	62377199	chr7:62376935-62377323	dualDMR
cg44625358_TC21	62377323	chr7:62376935-62377323	dualDMR
cg44626006_TC21	62462378	chr7:62462378-62464496	dualDMR
cg44626017_BC21	62463009	chr7:62462378-62464496	dualDMR
cg44626035_TC21	62463450	chr7:62462378-62464496	dualDMR
cg44626049_BC21	62463716	chr7:62462378-62464496	dualDMR
cg44626144_BC11	62464496	chr7:62462378-62464496	dualDMR
cg44211824_BC21	6726712	chr7:6726712-6731818	dualDMR
cg44211825_TC21	6727076	chr7:6726712-6731818	dualDMR
cg44211826_BC21	6727308	chr7:6726712-6731818	dualDMR
cg44211827_TC21	6727344	chr7:6726712-6731818	dualDMR
cg44211828_BC21	6727356	chr7:6726712-6731818	dualDMR
cg44211832_BC21	6727526	chr7:6726712-6731818	dualDMR
cg44211833_BC11	6727542	chr7:6726712-6731818	dualDMR
cg44211837_TC21	6727621	chr7:6726712-6731818	dualDMR
cg44211840_BC21	6727852	chr7:6726712-6731818	dualDMR
cg44211841_BC21	6727892	chr7:6726712-6731818	dualDMR
cg44211843_TC21	6727971	chr7:6726712-6731818	dualDMR
cg44211846_TC21	6728115	chr7:6726712-6731818	dualDMR
cg44211847_BC21	6728317	chr7:6726712-6731818	dualDMR
cg44211851_TC21	6728458	chr7:6726712-6731818	dualDMR
cg44211856_TC21	6728599	chr7:6726712-6731818	dualDMR
cg44211857_BC21	6728645	chr7:6726712-6731818	dualDMR
cg44211860_TC11	6728804	chr7:6726712-6731818	dualDMR
cg44211864_TC21	6728887	chr7:6726712-6731818	dualDMR
cg44211871_TC21	6729171	chr7:6726712-6731818	dualDMR
cg44211876_TC21	6729287	chr7:6726712-6731818	dualDMR
cg44211877_TC21	6729322	chr7:6726712-6731818	dualDMR
cg44211878_BC21	6729339	chr7:6726712-6731818	dualDMR
cg44211880_BC21	6729451	chr7:6726712-6731818	dualDMR
cg44211890_BC21	6729596	chr7:6726712-6731818	dualDMR
cg44211892_BC21	6729645	chr7:6726712-6731818	dualDMR
cg44211895_TC11	6729683	chr7:6726712-6731818	dualDMR
cg44211906_TC21	6729900	chr7:6726712-6731818	dualDMR
cg44211907_BC21	6729912	chr7:6726712-6731818	dualDMR
cg44211917_BC21	6730105	chr7:6726712-6731818	dualDMR
cg44211919_BC21	6730155	chr7:6726712-6731818	dualDMR
cg44211922_TC11	6730174	chr7:6726712-6731818	dualDMR
cg44211924_TC21	6730246	chr7:6726712-6731818	dualDMR
cg44211926_TC21	6730279	chr7:6726712-6731818	dualDMR
cg44211939_BC21	6730415	chr7:6726712-6731818	dualDMR
cg44211941_TC21	6730467	chr7:6726712-6731818	dualDMR
cg44211945_BC21	6730584	chr7:6726712-6731818	dualDMR
cg44211948_TC21	6730687	chr7:6726712-6731818	dualDMR
cg44211951_TC11	6730807	chr7:6726712-6731818	dualDMR
cg44211952_TC11	6730824	chr7:6726712-6731818	dualDMR
cg44211955_TC21	6730912	chr7:6726712-6731818	dualDMR
cg44211956_BC21	6730977	chr7:6726712-6731818	dualDMR
cg44211959_BC11	6731056	chr7:6726712-6731818	dualDMR
cg44211963_TC21	6731089	chr7:6726712-6731818	dualDMR
cg44211964_BC21	6731111	chr7:6726712-6731818	dualDMR
cg44211965_BC21	6731144	chr7:6726712-6731818	dualDMR
cg44211966_BC21	6731217	chr7:6726712-6731818	dualDMR
cg44211968_TC11	6731248	chr7:6726712-6731818	dualDMR
cg44211969_TC21	6731275	chr7:6726712-6731818	dualDMR
cg44211976_BC21	6731818	chr7:6726712-6731818	dualDMR
cg44695604_TC21	70337703	chr7:70337703-70338708	dualDMR
cg44695605_BC21	70337724	chr7:70337703-70338708	dualDMR
cg44695623_TC21	70337988	chr7:70337703-70338708	dualDMR
cg44695624_TC21	70338026	chr7:70337703-70338708	dualDMR
cg44695641_TC21	70338708	chr7:70337703-70338708	dualDMR
cg44695962_BC21	70357255	chr7:70357255-70360309	dualDMR
cg44695963_BC21	70357802	chr7:70357255-70360309	dualDMR
cg44695967_TC21	70357855	chr7:70357255-70360309	dualDMR
cg44695968_TC21	70357874	chr7:70357255-70360309	dualDMR
cg44695997_TC21	70358249	chr7:70357255-70360309	dualDMR
cg44696013_BC21	70358854	chr7:70357255-70360309	dualDMR
cg44696028_TC11	70359049	chr7:70357255-70360309	dualDMR
cg44696042_TC21	70359340	chr7:70357255-70360309	dualDMR
cg44696052_BC11	70359833	chr7:70357255-70360309	dualDMR
cg44696065_BC11	70359988	chr7:70357255-70360309	dualDMR
cg44696100_BC21	70360309	chr7:70357255-70360309	dualDMR
cg46272627_BC21	120399419	chr8:120399419-120399823	dualDMR
cg46272632_TC21	120399552	chr8:120399419-120399823	dualDMR
cg46272649_TC21	120399741	chr8:120399419-120399823	dualDMR
cg46272651_BC21	120399780	chr8:120399419-120399823	dualDMR
cg46272652_BC21	120399823	chr8:120399419-120399823	dualDMR
cg46285632_BC21	121127485	chr8:121127485-121128690	dualDMR
cg46285633_BC11	121127499	chr8:121127485-121128690	dualDMR
cg46285639_TC21	121127666	chr8:121127485-121128690	dualDMR
cg46285667_BC21	121128143	chr8:121127485-121128690	dualDMR
cg46285668_BC21	121128159	chr8:121127485-121128690	dualDMR
cg46285720_TC21	121128690	chr8:121127485-121128690	dualDMR
cg45313620_BC21	3475837	chr8:3475837-3476212	dualDMR
cg45313625_BC11	3475946	chr8:3475837-3476212	dualDMR
cg45313639_BC21	3476125	chr8:3475837-3476212	dualDMR
cg45313640_TC21	3476141	chr8:3475837-3476212	dualDMR
cg45313644_BC11	3476212	chr8:3475837-3476212	dualDMR
cg45684950_BC21	48843657	chr8:48843657-48844147	dualDMR
cg45684966_TC21	48843866	chr8:48843657-48844147	dualDMR
cg45684968_BC21	48843953	chr8:48843657-48844147	dualDMR
cg45684969_TC21	48843973	chr8:48843657-48844147	dualDMR
cg45684979_TC21	48844147	chr8:48843657-48844147	dualDMR
cg45921748_TC21	84208377	chr8:84208377-84208940	dualDMR
cg45921749_BC21	84208486	chr8:84208377-84208940	dualDMR
cg45921752_BC21	84208618	chr8:84208377-84208940	dualDMR
cg45921753_BC21	84208723	chr8:84208377-84208940	dualDMR
cg45921754_BC21	84208745	chr8:84208377-84208940	dualDMR
cg45921758_BC21	84208838	chr8:84208377-84208940	dualDMR
cg45921759_BC21	84208940	chr8:84208377-84208940	dualDMR
cg47016401_BC21	81631362	chr9:81631362-81633972	dualDMR
cg47016406_BC21	81631636	chr9:81631362-81633972	dualDMR
cg47016408_BC21	81631676	chr9:81631362-81633972	dualDMR
cg47016436_BC21	81632135	chr9:81631362-81633972	dualDMR
cg47016451_TC21	81632394	chr9:81631362-81633972	dualDMR
cg47016453_TC21	81632456	chr9:81631362-81633972	dualDMR
cg47016466_TC11	81632670	chr9:81631362-81633972	dualDMR
cg47016520_BC21	81633511	chr9:81631362-81633972	dualDMR
cg47016532_BC21	81633785	chr9:81631362-81633972	dualDMR
cg47016542_TC21	81633972	chr9:81631362-81633972	dualDMR
cg47151961_BC21	99874143	chr9:99874143-99876505	dualDMR
cg47151984_TC21	99875090	chr9:99874143-99876505	dualDMR
cg47151997_BC21	99875259	chr9:99874143-99876505	dualDMR
cg47152019_TC21	99875510	chr9:99874143-99876505	dualDMR
cg47152020_TC21	99875521	chr9:99874143-99876505	dualDMR
cg47152044_BC21	99875809	chr9:99874143-99876505	dualDMR
cg47152082_TC11	99876505	chr9:99874143-99876505	dualDMR
cg47867553_TC21	100494001	chrX:100494001-100494964	dualDMR
cg47867558_BC11	100494117	chrX:100494001-100494964	dualDMR
cg47867559_BC21	100494149	chrX:100494001-100494964	dualDMR
cg47867562_BC21	100494215	chrX:100494001-100494964	dualDMR
cg47867564_TC21	100494284	chrX:100494001-100494964	dualDMR
cg47867565_TC21	100494302	chrX:100494001-100494964	dualDMR
cg47867569_BC21	100494383	chrX:100494001-100494964	dualDMR
cg47867589_TC21	100494964	chrX:100494001-100494964	dualDMR
cg47463077_TC21	12136007	chrX:12136007-12138485	dualDMR
cg47463085_TC21	12136136	chrX:12136007-12138485	dualDMR
cg47463116_BC11	12136836	chrX:12136007-12138485	dualDMR
cg47463123_BC21	12136966	chrX:12136007-12138485	dualDMR
cg47463125_TC21	12136979	chrX:12136007-12138485	dualDMR
cg47463167_BC11	12137586	chrX:12136007-12138485	dualDMR
cg47463186_BC21	12138155	chrX:12136007-12138485	dualDMR
cg47463194_TC11	12138485	chrX:12136007-12138485	dualDMR
cg48037886_TC21	137120150	chrX:137120150-137122248	dualDMR
cg48037887_BC21	137120202	chrX:137120150-137122248	dualDMR
cg48037888_TC21	137120215	chrX:137120150-137122248	dualDMR
cg48037906_BC21	137120432	chrX:137120150-137122248	dualDMR
cg48037925_TC21	137121029	chrX:137120150-137122248	dualDMR
cg48037946_TC11	137121625	chrX:137120150-137122248	dualDMR
cg48037961_TC21	137121924	chrX:137120150-137122248	dualDMR
cg48037972_BC21	137122248	chrX:137120150-137122248	dualDMR
cg47551454_BC21	36327934	chrX:36327934-36330100	dualDMR
cg47551464_TC21	36328332	chrX:36327934-36330100	dualDMR
cg47551466_TC21	36328352	chrX:36327934-36330100	dualDMR
cg47551467_BC11	36328366	chrX:36327934-36330100	dualDMR
cg47551474_BC21	36328441	chrX:36327934-36330100	dualDMR
cg47551492_BC21	36328618	chrX:36327934-36330100	dualDMR
cg47551533_BC21	36329101	chrX:36327934-36330100	dualDMR
cg47551569_BC11	36329393	chrX:36327934-36330100	dualDMR
cg47551616_TC11	36330057	chrX:36327934-36330100	dualDMR
cg47551617_TC21	36330100	chrX:36327934-36330100	dualDMR
cg47674505_TC21	59566354	chrX:59566354-59568529	dualDMR
cg47674508_BC21	59566368	chrX:59566354-59568529	dualDMR
cg47674537_BC21	59567214	chrX:59566354-59568529	dualDMR
cg47674593_TC21	59567671	chrX:59566354-59568529	dualDMR
cg47674598_BC21	59567784	chrX:59566354-59568529	dualDMR
cg47674615_TC21	59568033	chrX:59566354-59568529	dualDMR
cg47674639_BC21	59568312	chrX:59566354-59568529	dualDMR
cg47674643_TC21	59568529	chrX:59566354-59568529	dualDMR
cg47722754_BC21	71049136	chrX:71049136-71051219	dualDMR
cg47722766_TC21	71049951	chrX:71049136-71051219	dualDMR
cg47722767_BC21	71049981	chrX:71049136-71051219	dualDMR
cg47722801_BC21	71050378	chrX:71049136-71051219	dualDMR
cg47722802_BC21	71050448	chrX:71049136-71051219	dualDMR
cg47722825_TC21	71051153	chrX:71049136-71051219	dualDMR
cg47722828_TC21	71051198	chrX:71049136-71051219	dualDMR
cg47722830_BC21	71051219	chrX:71049136-71051219	dualDMR
cg36648859_TC11	11413491	chr1:11413491-11415227	adDMR
cg36648871_TC11	11414080	chr1:11413491-11415227	adDMR
cg36648874_TC21	11414136	chr1:11413491-11415227	adDMR
cg36648907_BC21	11414404	chr1:11413491-11415227	adDMR
cg36648916_TC21	11414578	chr1:11413491-11415227	adDMR
cg36648917_BC21	11414590	chr1:11413491-11415227	adDMR
cg36648928_BC21	11415227	chr1:11413491-11415227	adDMR
cg36657765_BC21	12990272	chr1:12990272-12992879	adDMR
cg36657778_BC21	12990535	chr1:12990272-12992879	adDMR
cg36657799_BC21	12990870	chr1:12990272-12992879	adDMR
cg36657800_TC21	12990880	chr1:12990272-12992879	adDMR
cg36657808_BC21	12991049	chr1:12990272-12992879	adDMR
cg36657812_TC21	12991149	chr1:12990272-12992879	adDMR
cg36657820_BC21	12991289	chr1:12990272-12992879	adDMR
cg36657866_BC21	12992215	chr1:12990272-12992879	adDMR
cg36657895_TC11	12992477	chr1:12990272-12992879	adDMR
cg36657926_TC21	12992879	chr1:12990272-12992879	adDMR
cg37536936_BC21	138841059	chr1:138841059-138842434	adDMR
cg37536959_TC21	138841581	chr1:138841059-138842434	adDMR
cg37536983_BC21	138841866	chr1:138841059-138842434	adDMR
cg37536990_TC11	138841989	chr1:138841059-138842434	adDMR
cg37537007_BC21	138842249	chr1:138841059-138842434	adDMR
cg37537011_TC21	138842376	chr1:138841059-138842434	adDMR
cg37537014_BC21	138842434	chr1:138841059-138842434	adDMR
cg37665797_BC21	158355877	chr1:158355877-158356365	adDMR
cg37665806_TC21	158356051	chr1:158355877-158356365	adDMR
cg37665831_TC21	158356322	chr1:158355877-158356365	adDMR
cg37665832_BC11	158356338	chr1:158355877-158356365	adDMR
cg37665833_TC21	158356365	chr1:158355877-158356365	adDMR
cg37665878_BC21	158362134	chr1:158362134-158362858	adDMR
cg37665879_TC21	158362163	chr1:158362134-158362858	adDMR
cg37665881_TC21	158362403	chr1:158362134-158362858	adDMR
cg37665883_BC21	158362456	chr1:158362134-158362858	adDMR
cg37665897_BC21	158362660	chr1:158362134-158362858	adDMR
cg37665910_BC11	158362858	chr1:158362134-158362858	adDMR
cg37749834_TC21	168431375	chr1:168431375-168432683	adDMR
cg37749835_BC21	168431393	chr1:168431375-168432683	adDMR
cg37749857_BC21	168431889	chr1:168431375-168432683	adDMR
cg37749858_BC21	168431932	chr1:168431375-168432683	adDMR
cg37749875_TC21	168432602	chr1:168431375-168432683	adDMR
cg37749880_BC21	168432683	chr1:168431375-168432683	adDMR
cg37776636_BC21	171417097	chr1:171417097-171417646	adDMR
cg37776638_BC11	171417168	chr1:171417097-171417646	adDMR
cg37776639_BC21	171417234	chr1:171417097-171417646	adDMR
cg37776639_BC22	171417234	chr1:171417097-171417646	adDMR
cg37776649_TC21	171417527	chr1:171417097-171417646	adDMR
cg37776652_BC11	171417646	chr1:171417097-171417646	adDMR
cg37942094_BC21	189343315	chr1:189343315-189344126	adDMR
cg37942171_BC21	189344063	chr1:189343315-189344126	adDMR
cg37942172_TC21	189344074	chr1:189343315-189344126	adDMR
cg37942173_BC21	189344120	chr1:189343315-189344126	adDMR
cg37942174_TC21	189344126	chr1:189343315-189344126	adDMR
cg36696350_TC21	19208780	chr1:19208780-19211991	adDMR
cg36696367_BC11	19209196	chr1:19208780-19211991	adDMR
cg36696369_TC11	19209233	chr1:19208780-19211991	adDMR
cg36696388_BC21	19209842	chr1:19208780-19211991	adDMR
cg36696389_BC21	19209848	chr1:19208780-19211991	adDMR
cg36696390_TC21	19209865	chr1:19208780-19211991	adDMR
cg36696441_BC21	19210784	chr1:19208780-19211991	adDMR
cg36696453_TC21	19211221	chr1:19208780-19211991	adDMR
cg36696466_TC21	19211946	chr1:19208780-19211991	adDMR
cg36696468_BC21	19211991	chr1:19208780-19211991	adDMR
cg36740366_BC11	25829127	chr1:25829127-25830512	adDMR
cg36740374_BC11	25829362	chr1:25829127-25830512	adDMR
cg36740379_BC21	25829517	chr1:25829127-25830512	adDMR
cg36740385_TC11	25829697	chr1:25829127-25830512	adDMR
cg36740387_TC21	25829748	chr1:25829127-25830512	adDMR
cg36740483_BC11	25830512	chr1:25829127-25830512	adDMR
cg36613862_TC21	5018761	chr1:5018761-5020298	adDMR
cg36613867_TC21	5018786	chr1:5018761-5020298	adDMR
cg36613870_BC21	5018826	chr1:5018761-5020298	adDMR
cg36613901_TC21	5019420	chr1:5018761-5020298	adDMR
cg36613902_BC21	5019432	chr1:5018761-5020298	adDMR
cg36613955_BC11	5020298	chr1:5018761-5020298	adDMR
cg37006006_BC21	63251604	chr1:63251604-63252579	adDMR
cg37006007_BC21	63251616	chr1:63251604-63252579	adDMR
cg37006009_BC21	63251793	chr1:63251604-63252579	adDMR
cg37006013_TC21	63252344	chr1:63251604-63252579	adDMR
cg37006016_BC21	63252449	chr1:63251604-63252579	adDMR
cg37006019_TC21	63252490	chr1:63251604-63252579	adDMR
cg37006020_BC21	63252507	chr1:63251604-63252579	adDMR
cg37006021_TC21	63252521	chr1:63251604-63252579	adDMR
cg37006023_TC21	63252579	chr1:63251604-63252579	adDMR
cg37164500_BC21	84695499	chr1:84695499-84696843	adDMR
cg37164503_BC11	84695533	chr1:84695499-84696843	adDMR
cg37164556_BC21	84696025	chr1:84695499-84696843	adDMR
cg37164564_BC11	84696185	chr1:84695499-84696843	adDMR
cg37164577_TC21	84696385	chr1:84695499-84696843	adDMR
cg37164582_BC21	84696686	chr1:84695499-84696843	adDMR
cg37164589_BC21	84696843	chr1:84695499-84696843	adDMR
cg37194773_TC21	88211870	chr1:88211870-88212883	adDMR
cg37194777_TC21	88212045	chr1:88211870-88212883	adDMR
cg37194780_BC21	88212172	chr1:88211870-88212883	adDMR
cg37194789_TC21	88212643	chr1:88211870-88212883	adDMR
cg37194791_BC21	88212883	chr1:88211870-88212883	adDMR
cg37194971_BC11	88237144	chr1:88237144-88239389	adDMR
cg37194973_TC11	88237299	chr1:88237144-88239389	adDMR
cg37194984_TC21	88238089	chr1:88237144-88239389	adDMR
cg37194988_TC11	88238489	chr1:88237144-88239389	adDMR
cg37194992_TC21	88238682	chr1:88237144-88239389	adDMR
cg37195001_TC21	88239389	chr1:88237144-88239389	adDMR
cg37213680_BC21	89930276	chr1:89930276-89931831	adDMR
cg37213699_BC11	89930471	chr1:89930276-89931831	adDMR
cg37213742_BC21	89930879	chr1:89930276-89931831	adDMR
cg37213786_BC11	89931154	chr1:89930276-89931831	adDMR
cg37213808_BC21	89931432	chr1:89930276-89931831	adDMR
cg37213829_TC21	89931831	chr1:89930276-89931831	adDMR
cg37214843_TC11	89992212	chr1:89992212-89993144	adDMR
cg37214869_BC21	89992476	chr1:89992212-89993144	adDMR
cg37214878_BC21	89992934	chr1:89992212-89993144	adDMR
cg37214886_TC11	89993031	chr1:89992212-89993144	adDMR
cg37214894_BC21	89993144	chr1:89992212-89993144	adDMR
cg28974995_TC21	110455227	chr10:110455227-110456294	adDMR
cg28974996_BC21	110455308	chr10:110455227-110456294	adDMR
cg28975018_BC11	110455732	chr10:110455227-110456294	adDMR
cg28975071_BC21	110455999	chr10:110455227-110456294	adDMR
cg28975082_TC21	110456294	chr10:110455227-110456294	adDMR
cg29151545_BC21	127664929	chr10:127664929-127667317	adDMR
cg29151548_BC21	127664993	chr10:127664929-127667317	adDMR
cg29151567_TC21	127665936	chr10:127664929-127667317	adDMR
cg29151574_BC11	127666227	chr10:127664929-127667317	adDMR
cg29151583_BC21	127666432	chr10:127664929-127667317	adDMR
cg29151662_BC21	127667303	chr10:127664929-127667317	adDMR
cg29151663_TC21	127667317	chr10:127664929-127667317	adDMR
cg29167690_BC21	128918025	chr10:128918025-128924104	adDMR
cg29167691_TC21	128918094	chr10:128918025-128924104	adDMR
cg29167700_BC11	128918488	chr10:128918025-128924104	adDMR
cg29167701_BC11	128918501	chr10:128918025-128924104	adDMR
cg29167704_TC21	128919023	chr10:128918025-128924104	adDMR
cg29167706_BC21	128919094	chr10:128918025-128924104	adDMR
cg29167711_BC21	128919524	chr10:128918025-128924104	adDMR
cg29167721_BC21	128920183	chr10:128918025-128924104	adDMR
cg29167728_BC11	128921007	chr10:128918025-128924104	adDMR
cg29167734_BC21	128921817	chr10:128918025-128924104	adDMR
cg29167735_BC21	128922025	chr10:128918025-128924104	adDMR
cg29167741_BC21	128922492	chr10:128918025-128924104	adDMR
cg29167749_BC21	128922759	chr10:128918025-128924104	adDMR
cg29167792_TC21	128923640	chr10:128918025-128924104	adDMR
cg29167793_BC21	128923679	chr10:128918025-128924104	adDMR
cg29167798_BC21	128924021	chr10:128918025-128924104	adDMR
cg29167800_BC21	128924078	chr10:128918025-128924104	adDMR
cg29167802_BC21	128924104	chr10:128918025-128924104	adDMR
cg28186364_TC21	12941089	chr10:12941089-12941795	adDMR
cg28186366_BC11	12941181	chr10:12941089-12941795	adDMR
cg28186391_TC21	12941393	chr10:12941089-12941795	adDMR
cg28186401_TC11	12941546	chr10:12941089-12941795	adDMR
cg28186429_BC21	12941795	chr10:12941089-12941795	adDMR
cg28604593_BC21	69212629	chr10:69212629-69213603	adDMR
[truncated: 1,340 more rows]

## Sheet: suppl_tbl3
Supplementary Table 3. Probe set enrichment analysis for the age-independent frailty related DMRs
Gene	Dbname	Estimate	FDR	nQ	nD	Overlap
Gnas	ENSMUSG00000027523.20	9.73468	1.91e-209	1849	127	106
Gnasas1	ENSMUSG00000086537.7	11.7185	1.93e-171	1849	85	81
Gm27849	ENSMUSG00000098342.1	11.9353	5.21e-151	1849	74	71
Gm27869	ENSMUSG00000098535.1	11.9353	5.21e-151	1849	74	71
Gm27528	ENSMUSG00000098709.1	8.90967	6.87e-126	1849	90	67
Gm27528	ENSMUSG00000113704.1	8.78937	7.9e-125	1849	92	67
Gm27483	ENSMUSG00000099143.1	10.1116	8.02e-109	1849	62	54
H19	ENSMUSG00000000031.16	9.94169	3.91e-108	1849	63	54
Mir675	ENSMUSG00000076275.1	9.94169	3.91e-108	1849	63	54
Gm27786	ENSMUSG00000098816.1	9.94169	3.91e-108	1849	63	54
Gm27675	ENSMUSG00000098657.1	11.9675	2.41e-104	1849	51	49
Peg3	ENSMUSG00000002265.17	10.1601	3.91e-99	1849	56	49
Gm27899	ENSMUSG00000099106.1	12.8082	8.65e-95	1849	45	44
Gm11608	ENSMUSG00000087561.7	8.79746	1.27e-91	1849	67	49
Usp29	ENSMUSG00000051527.11	8.06043	6.51e-86	1849	79	49
Gm27522	ENSMUSG00000098260.1	9.53394	1.46e-80	1849	50	41
Gm27568	ENSMUSG00000099073.1	9.53394	1.46e-80	1849	50	41
Gm44296	ENSMUSG00000107825.1	9.53394	1.46e-80	1849	50	41
Peg13	ENSMUSG00000106847.1	11.5919	1.96e-80	1849	40	38
Mir335	ENSMUSG00000065501.1	9.38194	6.65e-80	1849	51	41
Mest	ENSMUSG00000051855.15	8.79695	7.82e-77	1849	56	41
Zrsr1	ENSMUSG00000044068.7	9.55259	7.38e-73	1849	45	37
Commd1	ENSMUSG00000051355.18	8.55255	4.63e-68	1849	53	37
Gm24513	ENSMUSG00000092705.1	9.01138	1.1e-66	1849	46	35
Zdbf2	ENSMUSG00000027520.16	8.01133	2.58e-61	1849	57	35
Commd1b	ENSMUSG00000098650.1	7.30451	8.34e-60	1849	75	37
Trappc9	ENSMUSG00000047921.17	7.06811	1.57e-59	1849	84	38
Gm27741	ENSMUSG00000098635.1	9.9178	3.17e-48	1849	28	24
Gm20721	ENSMUSG00000090625.1	8.277	4.73e-45	1849	38	25
Copg2	ENSMUSG00000025607.15	8.04821	1.35e-40	1849	37	23
Plagl1	ENSMUSG00000019817.18	7.5958	2.24e-40	1849	44	24
Impact	ENSMUSG00000024423.6	9.32968	4.93e-39	1849	25	20
Nnat	ENSMUSG00000067786.16	7.70317	1.54e-37	1849	39	22
Blcap	ENSMUSG00000067787.10	7.70317	1.54e-37	1849	39	22
Gm23134	ENSMUSG00000077990.1	7.70317	1.54e-37	1849	39	22
Peg10	ENSMUSG00000092035.8	8.65159	2.52e-37	1849	28	20
Nap1l5	ENSMUSG00000055430.4	10.498	3.95e-37	1849	20	18
Gm37364	ENSMUSG00000104012.1	10.498	3.95e-37	1849	20	18
Gm27539	ENSMUSG00000099240.1	9.49803	1.47e-35	1849	22	18
Gm26973	ENSMUSG00000098172.7	7.65155	5.08e-34	1849	36	20
Sgce	ENSMUSG00000004631.15	7.56408	1.07e-33	1849	37	20
Kcnq1ot1	ENSMUSG00000101609.2	8.49801	2.84e-33	1849	26	18
Lncpint	ENSMUSG00000044471.12	6.27043	3.34e-32	1849	71	23
Pax6	ENSMUSG00000027168.21	7.00765	1.9e-31	1849	45	20
Herc3	ENSMUSG00000029804.17	7.59109	1.69e-30	1849	33	18
Gm27420	ENSMUSG00000099304.1	9.64768	5.87e-30	1849	18	15
Pou3f3	ENSMUSG00000045515.4	8.51916	1.05e-29	1849	23	16
Gm25966	ENSMUSG00000087794.1	11.1323	1.69e-29	1849	15	14
Foxa2	ENSMUSG00000037025.11	8.00457	2.13e-28	1849	26	16
Gm5468	ENSMUSG00000056089.6	9.54735	7.27e-28	1849	17	14
Slc38a4	ENSMUSG00000022464.14	6.79748	1.39e-27	1849	44	18
Gm20646	ENSMUSG00000093436.6	7.51913	5.38e-27	1849	30	16
Pantr1	ENSMUSG00000060424.14	7.32647	2.16e-26	1849	32	16
Nr2f2	ENSMUSG00000030551.14	6.77082	5.27e-26	1849	42	17
Gm48956	ENSMUSG00000115850.1	8.32494	1.1e-25	1849	21	14
Mir1907	ENSMUSG00000084458.1	8.13229	2.96e-25	1849	22	14
Gm46633	ENSMUSG00000117356.1	10.9084	3.2e-25	1849	13	12
9030622O22Rik	ENSMUSG00000086141.7	6.93413	4.1e-25	1849	37	16
2210408F21Rik	ENSMUSG00000087380.7	6.50776	5.04e-25	1849	47	17
Basp1	ENSMUSG00000045763.8	7.96236	6.91e-25	1849	23	14
Gm48957	ENSMUSG00000115729.1	7.96236	6.91e-25	1849	23	14
Psmd14	ENSMUSG00000026914.15	7.81035	1.6e-24	1849	24	14
Gm34081	ENSMUSG00000112977.1	7.81035	1.6e-24	1849	24	14
Tbr1	ENSMUSG00000035033.15	7.67285	3.55e-24	1849	25	14
Kcnq1	ENSMUSG00000009545.14	5.8831	8.64e-24	1849	67	18
Lrrtm1	ENSMUSG00000060780.2	9.32339	9.43e-24	1849	15	12
Mkx	ENSMUSG00000061013.6	9.32339	9.43e-24	1849	15	12
Gm27596	ENSMUSG00000098990.1	6.3722	3.85e-23	1849	47	16
Meg3	ENSMUSG00000021268.17	5.95515	7.77e-23	1849	61	17
Gm48913	ENSMUSG00000115339.1	8.32338	3.62e-22	1849	18	12
Gm37161	ENSMUSG00000104519.1	1024	5.16e-22	1849	10	10
Gm16044	ENSMUSG00000081339.1	8.10098	9.37e-22	1849	19	12
Gm43580	ENSMUSG00000107062.1	8.10098	9.37e-22	1849	19	12
Gm11536	ENSMUSG00000075589.3	7.32413	1.14e-21	1849	26	13
Gm44948	ENSMUSG00000109364.1	7.90833	2.27e-21	1849	20	12
Trps1	ENSMUSG00000038679.16	6.48835	9.34e-21	1849	39	14
Hoxb2	ENSMUSG00000075588.6	6.93708	1.24e-20	1849	30	13
Hoxb3os	ENSMUSG00000084844.3	6.85462	2.09e-20	1849	31	13
Htr1b	ENSMUSG00000049511.5	9.64375	2.99e-20	1849	12	10
D430036J16Rik	ENSMUSG00000097466.8	9.64375	2.99e-20	1849	12	10
Mir8104	ENSMUSG00000099225.1	1024	7.28e-20	1849	9	9
Lypd1	ENSMUSG00000026344.9	9.05879	1.26e-19	1849	13	10
Bdnf	ENSMUSG00000048482.14	6.13217	1.31e-19	1849	46	14
Gm44946	ENSMUSG00000109361.1	7.78201	1.96e-19	1849	19	11
Igf2r	ENSMUSG00000023830.14	7.0014	2.62e-19	1849	27	12
Pygm	ENSMUSG00000032648.14	7.0014	2.62e-19	1849	27	12
Gfra1	ENSMUSG00000025089.15	6.43955	3.13e-19	1849	37	13
Slc6a5	ENSMUSG00000039728.15	7.61208	4.13e-19	1849	20	11
BC030500	ENSMUSG00000049946.7	10.491	6.44e-19	1849	10	9
Nkx2-9	ENSMUSG00000058669.7	10.491	6.44e-19	1849	10	9
Gm38103	ENSMUSG00000104155.1	10.491	6.44e-19	1849	10	9
Mir6402	ENSMUSG00000098563.1	7.46007	8.24e-19	1849	21	11
Lonrf3	ENSMUSG00000016239.11	8.32181	1.14e-18	1849	15	10
Dlx5	ENSMUSG00000029755.10	8.32181	1.14e-18	1849	15	10
Rasgrp2	ENSMUSG00000032946.16	6.73835	1.16e-18	1849	30	12
Inpp5f	ENSMUSG00000042105.18	6.58634	2.96e-18	1849	32	12
Gm29683	ENSMUSG00000109097.1	7.19703	2.96e-18	1849	23	11
Hoxd11	ENSMUSG00000042499.13	6.44883	6.97e-18	1849	34	12
Nkx2-1	ENSMUSG00000001496.15	6.97463	9.46e-18	1849	25	11
Mcmbp	ENSMUSG00000048170.14	6.38469	1.03e-17	1849	35	12
Sfta3-ps	ENSMUSG00000112343.1	6.78197	2.68e-17	1849	27	11
Gm44463	ENSMUSG00000104570.1	6.2078	3.23e-17	1849	38	12
Gm35290	ENSMUSG00000117263.1	8.49096	4e-17	1849	13	9
Gm28793	ENSMUSG00000100209.1	6.15335	4.55e-17	1849	39	12
Hoxd9	ENSMUSG00000043342.9	6.10088	6.34e-17	1849	40	12
Gm14396	ENSMUSG00000086077.7	6.10088	6.34e-17	1849	40	12
Hoxb3	ENSMUSG00000048763.11	5.66688	7.17e-17	1849	54	13
Gm49998	ENSMUSG00000117559.1	10.3203	7.86e-17	1849	9	8
Hoxd10	ENSMUSG00000050368.4	6.05024	8.67e-17	1849	41	12
Gm20052	ENSMUSG00000106718.1	8.16902	1.04e-16	1849	14	9
Gm28309	ENSMUSG00000099521.1	6.00133	1.19e-16	1849	42	12
Ctnna2	ENSMUSG00000063063.12	5.90821	2.21e-16	1849	44	12
Epha5	ENSMUSG00000029245.16	7.90598	2.53e-16	1849	15	9
Gabra4	ENSMUSG00000029211.11	9.32026	3.7e-16	1849	10	8
Gm4081	ENSMUSG00000104310.1	7.68359	5.64e-16	1849	16	9
Airn	ENSMUSG00000078247.5	5.69873	9.09e-16	1849	49	12
Tmprss3	ENSMUSG00000024034.13	7.49094	1.16e-15	1849	17	9
Gm33148	ENSMUSG00000110125.1	7.49094	1.16e-15	1849	17	9
4921504A21Rik	ENSMUSG00000097626.5	1024	1.28e-15	1849	7	7
Elavl2	ENSMUSG00000008489.18	5.97456	2.69e-15	1849	39	11
B130024G19Rik	ENSMUSG00000100005.7	5.97456	2.69e-15	1849	39	11
Tap2	ENSMUSG00000024339.12	6.47375	3.56e-15	1849	28	10
Car10	ENSMUSG00000056158.14	7.169	4.15e-15	1849	19	9
Gm13261	ENSMUSG00000086748.1	7.169	4.15e-15	1849	19	9
9130024F11Rik	ENSMUSG00000087022.4	7.03149	7.45e-15	1849	20	9
Mir433	ENSMUSG00000070072.1	6.32174	7.68e-15	1849	30	10
Mir127	ENSMUSG00000070076.2	6.32174	7.68e-15	1849	30	10
Mir431	ENSMUSG00000070080.1	6.32174	7.68e-15	1849	30	10
Gm9996	ENSMUSG00000056316.2	7.99831	9.2e-15	1849	13	8
Gm27200	ENSMUSG00000098729.1	10.1268	9.26e-15	1849	8	7
Gm37143	ENSMUSG00000102871.1	10.1268	9.26e-15	1849	8	7
Mir337	ENSMUSG00000065526.4	6.25134	1.06e-14	1849	31	10
Mir540	ENSMUSG00000072900.2	6.25134	1.06e-14	1849	31	10
Mir665	ENSMUSG00000076313.1	6.25134	1.06e-14	1849	31	10
Mir3070b	ENSMUSG00000094952.1	6.25134	1.06e-14	1849	31	10
Mir3544	ENSMUSG00000105210.1	6.25134	1.06e-14	1849	31	10
Mir434	ENSMUSG00000070133.1	6.18422	1.51e-14	1849	32	10
Mir3070a	ENSMUSG00000095147.1	6.18422	1.51e-14	1849	32	10
Foxg1	ENSMUSG00000020950.10	6.79047	1.95e-14	1849	22	9
Gm34304	ENSMUSG00000112763.1	6.79047	1.95e-14	1849	22	9
Fezf1	ENSMUSG00000029697.6	7.73527	1.95e-14	1849	14	8
Mir3071	ENSMUSG00000070129.2	6.12009	2.05e-14	1849	33	10
Mir432	ENSMUSG00000087855.1	6.12009	2.05e-14	1849	33	10
Gm20496	ENSMUSG00000092550.2	6.12009	2.05e-14	1849	33	10
Mir136	ENSMUSG00000104858.1	6.12009	2.05e-14	1849	33	10
Psmb8	ENSMUSG00000024338.15	6.05868	2.87e-14	1849	34	10
Gm43517	ENSMUSG00000089922.2	6.68355	3.01e-14	1849	23	9
3110039M20Rik	ENSMUSG00000104861.1	6.68355	3.01e-14	1849	23	9
Avpr1a	ENSMUSG00000020123.6	9.12683	3.5e-14	1849	9	7
Gm24613	ENSMUSG00000065200.1	9.12683	3.5e-14	1849	9	7
Gm23441	ENSMUSG00000087893.1	9.12683	3.5e-14	1849	9	7
Gm29543	ENSMUSG00000100475.1	9.12683	3.5e-14	1849	9	7
Gm48123	ENSMUSG00000111934.1	9.12683	3.5e-14	1849	9	7
Gm32899	ENSMUSG00000112567.1	9.12683	3.5e-14	1849	9	7
Gm48878	ENSMUSG00000112794.1	9.12683	3.5e-14	1849	9	7
Adcyap1	ENSMUSG00000024256.7	7.51288	3.76e-14	1849	15	8
Tap1	ENSMUSG00000037321.17	5.88874	6.93e-14	1849	37	10
Rtl1	ENSMUSG00000085925.3	5.88874	6.93e-14	1849	37	10
Irf7	ENSMUSG00000025498.15	6.4909	6.93e-14	1849	25	9
C130093G08Rik	ENSMUSG00000106775.1	7.32023	7.3e-14	1849	16	8
Lox	ENSMUSG00000024529.14	8.54186	1.08e-13	1849	10	7
Mir27a	ENSMUSG00000065444.1	8.54186	1.08e-13	1849	10	7
Mir24-2	ENSMUSG00000065541.1	8.54186	1.08e-13	1849	10	7
Mir23a	ENSMUSG00000065611.1	8.54186	1.08e-13	1849	10	7
Gm26532	ENSMUSG00000097296.1	8.54186	1.08e-13	1849	10	7
Mir3074-2	ENSMUSG00000105458.1	8.54186	1.08e-13	1849	10	7
4930570G19Rik	ENSMUSG00000085084.7	1024	1.47e-13	1849	6	6
Gm37587	ENSMUSG00000104238.1	6.99829	2.34e-13	1849	18	8
2210417A02Rik	ENSMUSG00000086494.1	8.12682	2.88e-13	1849	11	7
BC035947	ENSMUSG00000090486.2	8.12682	2.88e-13	1849	11	7
Gm41724	ENSMUSG00000118365.1	8.12682	2.88e-13	1849	11	7
Sox17	ENSMUSG00000025902.13	6.86078	3.9e-13	1849	19	8
Gm15040	ENSMUSG00000082696.1	6.86078	3.9e-13	1849	19	8
Mcf2	ENSMUSG00000031139.16	6.09856	4.28e-13	1849	30	9
Satb2	ENSMUSG00000038331.15	6.09856	4.28e-13	1849	30	9
Igbp1	ENSMUSG00000031221.7	6.73525	6.35e-13	1849	20	8
Gabra1	ENSMUSG00000010803.13	7.80489	6.56e-13	1849	12	7
Arfip2	ENSMUSG00000030881.15	7.80489	6.56e-13	1849	12	7
Prr15	ENSMUSG00000045725.5	7.80489	6.56e-13	1849	12	7
Phrf1	ENSMUSG00000038611.17	5.9673	8.08e-13	1849	32	9
Gm9767	ENSMUSG00000039098.3	9.90366	9.42e-13	1849	7	6
Emd	ENSMUSG00000001964.14	6.61976	9.86e-13	1849	21	8
Mogat1	ENSMUSG00000012187.13	7.54185	1.35e-12	1849	13	7
Tfap2c	ENSMUSG00000028640.11	7.54185	1.35e-12	1849	13	7
Hgf	ENSMUSG00000028864.7	7.54185	1.35e-12	1849	13	7
Gm37352	ENSMUSG00000103593.1	7.54185	1.35e-12	1849	13	7
Gm48877	ENSMUSG00000112873.1	7.54185	1.35e-12	1849	13	7
Soga3	ENSMUSG00000038916.7	6.51284	1.49e-12	1849	22	8
Astn2	ENSMUSG00000028373.16	5.28601	1.96e-12	1849	51	10
Gabrb1	ENSMUSG00000029212.11	6.4133	2.24e-12	1849	23	8
2610316D01Rik	ENSMUSG00000097040.6	6.4133	2.24e-12	1849	23	8
Pax6os1	ENSMUSG00000086029.7	5.73596	2.48e-12	1849	36	9
Zswim4	ENSMUSG00000035671.6	7.31945	2.58e-12	1849	14	7
Slitrk3	ENSMUSG00000048304.8	7.31945	2.58e-12	1849	14	7
Tubb4b-ps2	ENSMUSG00000099997.1	7.31945	2.58e-12	1849	14	7
Nol4	ENSMUSG00000041923.15	6.32019	3.22e-12	1849	24	8
Pcdh10	ENSMUSG00000049100.15	6.32019	3.22e-12	1849	24	8
Gm15044	ENSMUSG00000083493.1	6.32019	3.22e-12	1849	24	8
9330118I20Rik	ENSMUSG00000108242.1	8.90365	3.41e-12	1849	8	6
Dsc2	ENSMUSG00000024331.11	7.1268	4.58e-12	1849	15	7
Trpv6	ENSMUSG00000029868.14	7.1268	4.58e-12	1849	15	7
Sox14	ENSMUSG00000053747.9	7.1268	4.58e-12	1849	15	7
Gm22504	ENSMUSG00000064897.1	7.1268	4.58e-12	1849	15	7
5031425F14Rik	ENSMUSG00000085129.1	7.1268	4.58e-12	1849	15	7
Timm10b	ENSMUSG00000089847.8	7.1268	4.58e-12	1849	15	7
Gm15043	ENSMUSG00000082011.1	6.15025	6.51e-12	1849	26	8
Lamb1	ENSMUSG00000002900.17	6.95687	7.94e-12	1849	16	7
Mir493	ENSMUSG00000077025.2	6.95687	7.94e-12	1849	16	7
Mir124a-2	ENSMUSG00000093073.1	6.95687	7.94e-12	1849	16	7
Elavl4	ENSMUSG00000028546.17	5.49082	8.22e-12	1849	41	9
Gm2464	ENSMUSG00000102215.1	8.31869	9.59e-12	1849	9	6
Grb10	ENSMUSG00000020176.17	5.44642	1.03e-11	1849	42	9
Renbp	ENSMUSG00000031387.14	6.80486	1.31e-11	1849	17	7
Mir124-2hg	ENSMUSG00000100252.6	6.80486	1.31e-11	1849	17	7
Esx1	ENSMUSG00000023443.13	5.92785	1.68e-11	1849	29	8
Flna	ENSMUSG00000031328.16	5.92785	1.68e-11	1849	29	8
Gm24368	ENSMUSG00000093129.1	1024	1.81e-11	1849	5	5
Ephb6	ENSMUSG00000029869.7	6.66735	2.07e-11	1849	18	7
Ubash3a	ENSMUSG00000042345.15	6.66735	2.07e-11	1849	18	7
2900079G21Rik	ENSMUSG00000087038.9	6.66735	2.07e-11	1849	18	7
2310075C17Rik	ENSMUSG00000089718.1	6.66735	2.07e-11	1849	18	7
Tac1	ENSMUSG00000061762.12	7.90364	2.23e-11	1849	10	6
2700069I18Rik	ENSMUSG00000086224.8	7.90364	2.23e-11	1849	10	6
Gm10748	ENSMUSG00000103881.1	7.90364	2.23e-11	1849	10	6
Gm48159	ENSMUSG00000110831.1	7.90364	2.23e-11	1849	10	6
Gm40634	ENSMUSG00000111377.1	7.90364	2.23e-11	1849	10	6
Atrx	ENSMUSG00000031229.16	5.79659	2.9e-11	1849	31	8
Naa10	ENSMUSG00000031388.14	6.54182	3.14e-11	1849	19	7
Gm29430	ENSMUSG00000101451.1	6.54182	3.14e-11	1849	19	7
Nckap5	ENSMUSG00000049690.15	4.7855	3.34e-11	1849	68	10
Ppm1h	ENSMUSG00000034613.12	5.20538	3.44e-11	1849	48	9
Rasgrf1	ENSMUSG00000032356.12	6.42633	4.67e-11	1849	20	7
Myl10	ENSMUSG00000005474.9	7.58171	4.67e-11	1849	11	6
Rspo3	ENSMUSG00000019880.10	7.58171	4.67e-11	1849	11	6
Magel2	ENSMUSG00000056972.6	7.58171	4.67e-11	1849	11	6
Gm37584	ENSMUSG00000103115.1	7.58171	4.67e-11	1849	11	6
Galntl6	ENSMUSG00000096914.3	5.13322	4.95e-11	1849	50	9
Irx5	ENSMUSG00000031737.11	6.31941	6.87e-11	1849	21	7
Gm47061	ENSMUSG00000114936.1	6.31941	6.87e-11	1849	21	7
Gm20554	ENSMUSG00000093587.3	7.31867	9.13e-11	1849	12	6
Dlx6os1	ENSMUSG00000098326.1	6.21987	9.86e-11	1849	22	7
Gm45799	ENSMUSG00000110234.2	6.21987	9.86e-11	1849	22	7
Gm47067	ENSMUSG00000114597.1	6.21987	9.86e-11	1849	22	7
Mamld1	ENSMUSG00000059401.14	5.51277	1.01e-10	1849	36	8
5730596B20Rik	ENSMUSG00000056468.3	6.12676	1.4e-10	1849	23	7
Irx2	ENSMUSG00000001504.10	7.09627	1.63e-10	1849	13	6
Chst7	ENSMUSG00000037347.7	7.09627	1.63e-10	1849	13	6
1700027J07Rik	ENSMUSG00000111422.1	7.09627	1.63e-10	1849	13	6
Col19a1	ENSMUSG00000026141.13	6.03929	1.92e-10	1849	24	7
Grik2	ENSMUSG00000056073.16	6.03929	1.92e-10	1849	24	7
Sntg1	ENSMUSG00000025909.16	5.95683	2.62e-10	1849	25	7
Trim3	ENSMUSG00000036989.16	5.95683	2.62e-10	1849	25	7
Gm15050	ENSMUSG00000087626.1	5.95683	2.62e-10	1849	25	7
Cep290	ENSMUSG00000019971.10	6.90362	2.76e-10	1849	14	6
1500035N22Rik	ENSMUSG00000059631.6	6.90362	2.76e-10	1849	14	6
Capza3	ENSMUSG00000041791.6	8.63984	3.18e-10	1849	7	5
Gm44112	ENSMUSG00000108251.1	8.63984	3.18e-10	1849	7	5
Scyl1	ENSMUSG00000024941.9	5.87882	3.46e-10	1849	26	7
Cdhr5	ENSMUSG00000025497.15	5.87882	3.46e-10	1849	26	7
Gm26688	ENSMUSG00000097752.2	5.87882	3.46e-10	1849	26	7
Gm20754	ENSMUSG00000103428.1	5.87882	3.46e-10	1849	26	7
Sox9	ENSMUSG00000000567.5	6.73369	4.36e-10	1849	15	6
Tmtc3	ENSMUSG00000036676.14	6.73369	4.36e-10	1849	15	6
Mir99a	ENSMUSG00000065530.1	6.73369	4.36e-10	1849	15	6
Mirlet7c-1	ENSMUSG00000065557.3	6.73369	4.36e-10	1849	15	6
Gm11146	ENSMUSG00000079546.1	6.73369	4.36e-10	1849	15	6
Mir1905	ENSMUSG00000084728.1	6.73369	4.36e-10	1849	15	6
1700021F13Rik	ENSMUSG00000107053.1	6.73369	4.36e-10	1849	15	6
Anks1	ENSMUSG00000024219.16	4.68335	5.12e-10	1849	65	9
Esr1	ENSMUSG00000019768.16	5.73442	5.94e-10	1849	28	7
Grin2a	ENSMUSG00000059003.12	5.73442	5.94e-10	1849	28	7
Surf1	ENSMUSG00000015790.16	6.58169	6.78e-10	1849	16	6
Gm15012	ENSMUSG00000081018.1	6.58169	6.78e-10	1849	16	6
Mir7214	ENSMUSG00000105142.1	6.58169	6.78e-10	1849	16	6
Sv2c	ENSMUSG00000051111.16	5.6673	7.67e-10	1849	29	7
Bhlhe22	ENSMUSG00000025128.7	8.05487	7.82e-10	1849	8	5
Gm16059	ENSMUSG00000085802.1	8.05487	7.82e-10	1849	8	5
Surf2	ENSMUSG00000014873.15	6.44418	1.02e-09	1849	17	6
Zfp804a	ENSMUSG00000070866.4	6.44418	1.02e-09	1849	17	6
Tfap2a	ENSMUSG00000021359.16	5.54176	1.25e-09	1849	31	7
Arhgap4	ENSMUSG00000031389.17	5.54176	1.25e-09	1849	31	7
Cldn6	ENSMUSG00000023906.3	6.31864	1.48e-09	1849	18	6
Kcnq4	ENSMUSG00000028631.7	6.31864	1.48e-09	1849	18	6
BC006965	ENSMUSG00000041674.16	6.31864	1.48e-09	1849	18	6
Cldn2	ENSMUSG00000047230.6	6.31864	1.48e-09	1849	18	6
Cldn9	ENSMUSG00000066720.7	6.31864	1.48e-09	1849	18	6
Mex3a	ENSMUSG00000074480.4	6.31864	1.48e-09	1849	18	6
Foxl1	ENSMUSG00000097084.1	6.31864	1.48e-09	1849	18	6
Lurap1l	ENSMUSG00000048706.3	7.63983	1.66e-09	1849	9	5
Slamf8	ENSMUSG00000053318.7	7.63983	1.66e-09	1849	9	5
Peg12	ENSMUSG00000070526.2	7.63983	1.66e-09	1849	9	5
Slitrk1	ENSMUSG00000075478.3	7.63983	1.66e-09	1849	9	5
Gm29514	ENSMUSG00000099964.6	7.63983	1.66e-09	1849	9	5
Fgf13	ENSMUSG00000031137.17	4.86062	1.9e-09	1849	52	8
Hoxaas2	ENSMUSG00000056445.8	5.42627	1.91e-09	1849	33	7
Gm49154	ENSMUSG00000115599.1	5.42627	1.91e-09	1849	33	7
Tnfrsf12a	ENSMUSG00000023905.15	6.20316	2.06e-09	1849	19	6
Gm22879	ENSMUSG00000064829.3	6.20316	2.06e-09	1849	19	6
Gm24134	ENSMUSG00000065295.1	6.20316	2.06e-09	1849	19	6
Gm37820	ENSMUSG00000104187.1	6.20316	2.06e-09	1849	19	6
Gm49793	ENSMUSG00000116751.1	6.20316	2.06e-09	1849	19	6
Slc7a7	ENSMUSG00000000958.10	5.37182	2.34e-09	1849	34	7
Prkcz	ENSMUSG00000029053.16	5.37182	2.34e-09	1849	34	7
Med22	ENSMUSG00000015776.12	6.09624	2.85e-09	1849	20	6
Tmem200a	ENSMUSG00000049420.9	6.09624	2.85e-09	1849	20	6
Rpl7a	ENSMUSG00000062647.16	6.09624	2.85e-09	1849	20	6
Gm23969	ENSMUSG00000065258.1	6.09624	2.85e-09	1849	20	6
Gm37472	ENSMUSG00000102151.1	6.09624	2.85e-09	1849	20	6
Gm42161	ENSMUSG00000106659.1	6.09624	2.85e-09	1849	20	6
Lvrn	ENSMUSG00000024481.5	7.31789	3.08e-09	1849	10	5
Plcz1	ENSMUSG00000030230.15	7.31789	3.08e-09	1849	10	5
Alx1	ENSMUSG00000036602.14	7.31789	3.08e-09	1849	10	5
Gm17028	ENSMUSG00000090638.1	7.31789	3.08e-09	1849	10	5
Surf4	ENSMUSG00000014867.9	5.9967	3.9e-09	1849	21	6
Sfmbt2	ENSMUSG00000061186.15	4.24268	5.04e-09	1849	85	9
Ltbp3	ENSMUSG00000024940.11	5.17249	5.14e-09	1849	38	7
Gria4	ENSMUSG00000025892.16	5.90358	5.27e-09	1849	22	6
Mir7216	ENSMUSG00000099237.1	5.90358	5.27e-09	1849	22	6
Cldn4	ENSMUSG00000047501.3	7.05485	5.5e-09	1849	11	5
Pantr2	ENSMUSG00000097063.3	7.05485	5.5e-09	1849	11	5
Otx2	ENSMUSG00000021848.16	5.12668	6.13e-09	1849	39	7
Hcfc1r1	ENSMUSG00000023904.10	5.81612	7.01e-09	1849	23	6
Foxc2	ENSMUSG00000046714.7	5.73365	9.18e-09	1849	24	6
Stxbp6	ENSMUSG00000046314.16	6.83246	9.18e-09	1849	12	5
Olfr1404	ENSMUSG00000049456.3	6.83246	9.18e-09	1849	12	5
Adamts19	ENSMUSG00000053441.5	6.83246	9.18e-09	1849	12	5
Gm19744	ENSMUSG00000100706.6	6.83246	9.18e-09	1849	12	5
Rab25	ENSMUSG00000008601.12	5.65564	1.19e-08	1849	25	6
Negr1	ENSMUSG00000040037.13	5.65564	1.19e-08	1849	25	6
Thoc6	ENSMUSG00000041319.14	5.65564	1.19e-08	1849	25	6
Crbn	ENSMUSG00000005362.14	6.63981	1.45e-08	1849	13	5
Pkn3	ENSMUSG00000026785.14	6.63981	1.45e-08	1849	13	5
Olfr218	ENSMUSG00000046643.2	6.63981	1.45e-08	1849	13	5
1810010H24Rik	ENSMUSG00000078607.6	6.63981	1.45e-08	1849	13	5
Cacna1e	ENSMUSG00000004110.17	5.58164	1.5e-08	1849	26	6
Crnde	ENSMUSG00000031736.11	5.58164	1.5e-08	1849	26	6
Gm14965	ENSMUSG00000084876.7	5.58164	1.5e-08	1849	26	6
Dlx6os1	ENSMUSG00000090063.6	5.58164	1.5e-08	1849	26	6
9130019P16Rik	ENSMUSG00000073067.10	4.87872	1.66e-08	1849	45	7
Galnt6	ENSMUSG00000037280.12	5.51124	1.91e-08	1849	27	6
Spats2l	ENSMUSG00000038305.15	5.44412	2.4e-08	1849	28	6
Ajap1	ENSMUSG00000039546.9	5.44412	2.4e-08	1849	28	6
Dok5	ENSMUSG00000027560.4	5.37999	3e-08	1849	29	6
Arpp21	ENSMUSG00000032503.18	4.70036	3.5e-08	1849	50	7
Zfhx4	ENSMUSG00000025255.18	5.31858	3.7e-08	1849	30	6
Grid2	ENSMUSG00000071424.10	5.31858	3.7e-08	1849	30	6
Zfpm2	ENSMUSG00000022306.9	5.25968	4.55e-08	1849	31	6
Csnk1e	ENSMUSG00000022433.20	6.18036	4.65e-08	1849	16	5
Gm36486	ENSMUSG00000117575.1	6.18036	4.65e-08	1849	16	5
Cela1	ENSMUSG00000023031.8	5.2031	5.52e-08	1849	32	6
Mettl27	ENSMUSG00000040557.14	6.05482	6.51e-08	1849	17	5
Gm10505	ENSMUSG00000073430.5	5.14864	6.67e-08	1849	33	6
Pex11g	ENSMUSG00000069633.12	5.93934	8.92e-08	1849	18	5
Otx2os1	ENSMUSG00000098682.8	4.42614	1.11e-07	1849	59	7
Zfp521	ENSMUSG00000024420.9	4.99663	1.14e-07	1849	36	6
Gdnf	ENSMUSG00000022144.4	5.83242	1.19e-07	1849	19	5
Magi2	ENSMUSG00000040003.18	4.34521	1.56e-07	1849	62	7
Dpys	ENSMUSG00000022304.13	5.73288	1.57e-07	1849	20	5
Gm11266	ENSMUSG00000087413.1	5.73288	1.57e-07	1849	20	5
Hoxaas3	ENSMUSG00000085696.8	4.29367	1.93e-07	1849	64	7
Ddah1	ENSMUSG00000028194.15	5.63977	2.04e-07	1849	21	5
Sema6a	ENSMUSG00000019647.16	4.81603	2.16e-07	1849	40	6
Farp1	ENSMUSG00000025555.14	4.77421	2.51e-07	1849	41	6
Gm32061	ENSMUSG00000108986.1	4.77421	2.51e-07	1849	41	6
Set	ENSMUSG00000054766.13	5.5523	2.58e-07	1849	22	5
Gm27280	ENSMUSG00000098484.1	5.5523	2.58e-07	1849	22	5
Gm27985	ENSMUSG00000099173.1	5.5523	2.58e-07	1849	22	5
Kctd8	ENSMUSG00000037653.7	5.46983	3.27e-07	1849	23	5
Bcor	ENSMUSG00000040363.15	3.76522	3.35e-07	1849	102	8
Gm15041	ENSMUSG00000081349.1	6.73214	3.47e-07	1849	10	4
Hoxa3	ENSMUSG00000079560.13	4.14925	3.49e-07	1849	70	7
Grik1	ENSMUSG00000022935.16	5.39183	4.03e-07	1849	24	5
Hoxa13	ENSMUSG00000038203.18	5.39183	4.03e-07	1849	24	5
Tex45	ENSMUSG00000040340.13	5.39183	4.03e-07	1849	24	5
Gm27492	ENSMUSG00000098435.1	5.39183	4.03e-07	1849	24	5
Gm28032	ENSMUSG00000098717.1	5.39183	4.03e-07	1849	24	5
Glis1	ENSMUSG00000034762.9	4.61807	4.3e-07	1849	45	6
Dleu2	ENSMUSG00000097589.9	4.58154	4.9e-07	1849	46	6
Gm27695	ENSMUSG00000098969.1	5.31782	4.95e-07	1849	25	5
9530018H14Rik	ENSMUSG00000102373.1	5.31782	4.95e-07	1849	25	5
Gm27817	ENSMUSG00000098683.1	5.24743	6.07e-07	1849	26	5
Gm27454	ENSMUSG00000099270.1	5.24743	6.07e-07	1849	26	5
Gm28308	ENSMUSG00000101298.1	3.97674	7.14e-07	1849	78	7
Gm23469	ENSMUSG00000087756.1	6.3171	7.81e-07	1849	12	4
Gm27543	ENSMUSG00000099248.1	5.11617	8.9e-07	1849	28	5
Mir99ahg	ENSMUSG00000090386.10	4.41159	8.98e-07	1849	51	6
Brinp3	ENSMUSG00000035131.14	5.05477	1.06e-06	1849	29	5
Prkag2	ENSMUSG00000028944.14	4.28871	1.41e-06	1849	55	6
Ralyl	ENSMUSG00000039717.16	4.25956	1.56e-06	1849	56	6
Hoxa11	ENSMUSG00000038210.10	4.88483	1.76e-06	1849	32	5
Ror2	ENSMUSG00000021464.14	4.20297	1.92e-06	1849	58	6
Bptf	ENSMUSG00000040481.17	4.83235	2.05e-06	1849	33	5
Tanc2	ENSMUSG00000053580.16	4.83235	2.05e-06	1849	33	5
Piezo2	ENSMUSG00000041482.17	4.78172	2.38e-06	1849	34	5
Hoxa11os	ENSMUSG00000086427.8	4.78172	2.38e-06	1849	34	5
Gm12653	ENSMUSG00000083377.1	5.73211	2.73e-06	1849	16	4
2900026A02Rik	ENSMUSG00000051339.10	4.07049	3.09e-06	1849	63	6
Shroom2	ENSMUSG00000045180.13	4.6855	3.17e-06	1849	36	5
Gm36199	ENSMUSG00000117427.1	4.43021	6.92e-06	1849	42	5
Gm15045	ENSMUSG00000095591.1	5.14712	1.05e-05	1849	22	4
Ntm	ENSMUSG00000059974.10	3.67448	1.33e-05	1849	81	6
Dpp6	ENSMUSG00000061576.15	4.11606	1.81e-05	1849	51	5
Nfib	ENSMUSG00000008575.17	3.63953	7.87e-05	1849	69	5
4930557B06Rik	ENSMUSG00000106191.1	5.44183	8.66e-05	1849	14	3
Tenm3	ENSMUSG00000031561.16	3.17998	0.00032004	1849	93	5
Hottip	ENSMUSG00000055408.7	4.6533	0.00035111	1849	22	3
Galnt6os	ENSMUSG00000090062.2	5.1456	0.00211085	1849	11	2
Gm27383	ENSMUSG00000099229.1	4.14556	0.00699102	1849	20	2
Dnhd1	ENSMUSG00000030882.19	3.92315	0.00917215	1849	23	2
Mir1906-1	ENSMUSG00000084535.1	3.40853	0.0172442	1849	32	2
Gm27300	ENSMUSG00000098617.1	3.40853	0.0172442	1849	32	2
Gm26407	ENSMUSG00000089129.1	5.72981	0.0249274	1849	4	1

## Sheet: suppl_tbl4
Supplementary Table 4. Frailty-related DMRs (CpGs) identified from the female subgroup
* 1, CpG is present on the list; 0, absence
IlmnID	Chromosome	Genomic coordinate	DMR category
cg28187978_TC21	13089935	chr10:13089935-13092324	dualDMR
cg28187979_BC21	13089953	chr10:13089935-13092324	dualDMR
cg28187986_TC21	13090122	chr10:13089935-13092324	dualDMR
cg28187989_TC21	13090313	chr10:13089935-13092324	dualDMR
cg28187993_BC11	13090457	chr10:13089935-13092324	dualDMR
cg28187994_TC11	13090501	chr10:13089935-13092324	dualDMR
cg28187995_BC21	13090533	chr10:13089935-13092324	dualDMR
cg28188001_TC11	13090597	chr10:13089935-13092324	dualDMR
cg28188014_BC21	13090764	chr10:13089935-13092324	dualDMR
cg28188033_BC11	13090957	chr10:13089935-13092324	dualDMR
cg28188055_BC21	13091127	chr10:13089935-13092324	dualDMR
cg28188056_BC21	13091188	chr10:13089935-13092324	dualDMR
cg28188063_TC21	13091253	chr10:13089935-13092324	dualDMR
cg28188064_BC21	13091267	chr10:13089935-13092324	dualDMR
cg28188065_BC21	13091284	chr10:13089935-13092324	dualDMR
cg28188067_BC21	13091317	chr10:13089935-13092324	dualDMR
cg28188068_TC21	13091361	chr10:13089935-13092324	dualDMR
cg28188072_BC21	13091499	chr10:13089935-13092324	dualDMR
cg28188073_TC21	13091503	chr10:13089935-13092324	dualDMR
cg28188077_BC21	13091666	chr10:13089935-13092324	dualDMR
cg28188083_BC21	13091760	chr10:13089935-13092324	dualDMR
cg28188086_BC21	13091865	chr10:13089935-13092324	dualDMR
cg28188093_BC21	13092005	chr10:13089935-13092324	dualDMR
cg28188096_BC21	13092324	chr10:13089935-13092324	dualDMR
cg33469106_BC21	72808317	chr15:72808317-72811040	dualDMR
cg33469119_BC21	72808981	chr15:72808317-72811040	dualDMR
cg33469120_BC21	72809021	chr15:72808317-72811040	dualDMR
cg33469122_BC21	72809124	chr15:72808317-72811040	dualDMR
cg33469123_BC21	72809183	chr15:72808317-72811040	dualDMR
cg33469127_BC21	72809271	chr15:72808317-72811040	dualDMR
cg33469128_TC21	72809282	chr15:72808317-72811040	dualDMR
cg33469133_TC21	72809419	chr15:72808317-72811040	dualDMR
cg33469134_BC21	72809438	chr15:72808317-72811040	dualDMR
cg33469135_BC21	72809481	chr15:72808317-72811040	dualDMR
cg33469136_BC11	72809502	chr15:72808317-72811040	dualDMR
cg33469137_BC21	72809518	chr15:72808317-72811040	dualDMR
cg33469142_BC11	72809596	chr15:72808317-72811040	dualDMR
cg33469144_BC11	72809612	chr15:72808317-72811040	dualDMR
cg33469160_BC11	72809821	chr15:72808317-72811040	dualDMR
cg33469161_BC21	72809880	chr15:72808317-72811040	dualDMR
cg33469162_BC21	72809891	chr15:72808317-72811040	dualDMR
cg33469165_TC11	72809940	chr15:72808317-72811040	dualDMR
cg33469169_BC21	72810001	chr15:72808317-72811040	dualDMR
cg33469170_TC21	72810015	chr15:72808317-72811040	dualDMR
cg33469179_TC21	72810106	chr15:72808317-72811040	dualDMR
cg33469181_BC21	72810122	chr15:72808317-72811040	dualDMR
cg33469182_BC21	72810192	chr15:72808317-72811040	dualDMR
cg33469183_TC21	72810197	chr15:72808317-72811040	dualDMR
cg33469189_BC21	72810327	chr15:72808317-72811040	dualDMR
cg33469190_BC21	72810337	chr15:72808317-72811040	dualDMR
cg33469191_BC21	72810380	chr15:72808317-72811040	dualDMR
cg33469196_TC21	72810514	chr15:72808317-72811040	dualDMR
cg33469197_BC21	72810532	chr15:72808317-72811040	dualDMR
cg33469198_BC21	72810540	chr15:72808317-72811040	dualDMR
cg33469199_TC21	72810615	chr15:72808317-72811040	dualDMR
cg33469202_TC21	72810690	chr15:72808317-72811040	dualDMR
cg33469203_BC11	72810705	chr15:72808317-72811040	dualDMR
cg33469208_TC21	72810908	chr15:72808317-72811040	dualDMR
cg33469209_TC11	72810919	chr15:72808317-72811040	dualDMR
cg33469211_TC21	72811003	chr15:72808317-72811040	dualDMR
cg33469212_TC21	72811023	chr15:72808317-72811040	dualDMR
cg33469213_BC11	72811040	chr15:72808317-72811040	dualDMR
cg34653099_TC21	12741330	chr17:12741330-12742949	dualDMR
cg34653100_TC21	12741368	chr17:12741330-12742949	dualDMR
cg34653101_BC21	12741390	chr17:12741330-12742949	dualDMR
cg34653120_BC21	12741655	chr17:12741330-12742949	dualDMR
cg34653121_BC11	12741733	chr17:12741330-12742949	dualDMR
cg34653154_BC21	12742074	chr17:12741330-12742949	dualDMR
cg34653186_TC21	12742553	chr17:12741330-12742949	dualDMR
cg34653191_BC21	12742664	chr17:12741330-12742949	dualDMR
cg34653192_BC11	12742701	chr17:12741330-12742949	dualDMR
cg34653193_BC21	12742751	chr17:12741330-12742949	dualDMR
cg34653196_BC21	12742916	chr17:12741330-12742949	dualDMR
cg34653197_TC11	12742949	chr17:12741330-12742949	dualDMR
cg35443721_BC11	12971577	chr18:12971577-12974748	dualDMR
cg35443725_TC21	12972066	chr18:12971577-12974748	dualDMR
cg35443730_TC21	12972239	chr18:12971577-12974748	dualDMR
cg35443732_TC21	12972285	chr18:12971577-12974748	dualDMR
cg35443735_TC21	12972403	chr18:12971577-12974748	dualDMR
cg35443739_TC21	12972771	chr18:12971577-12974748	dualDMR
cg35443747_TC21	12972940	chr18:12971577-12974748	dualDMR
cg35443748_BC21	12972971	chr18:12971577-12974748	dualDMR
cg35443749_BC11	12973000	chr18:12971577-12974748	dualDMR
cg35443752_BC11	12973117	chr18:12971577-12974748	dualDMR
cg35443753_TC21	12973131	chr18:12971577-12974748	dualDMR
cg35443755_TC11	12973155	chr18:12971577-12974748	dualDMR
cg35443804_TC11	12973821	chr18:12971577-12974748	dualDMR
cg35443859_BC21	12974419	chr18:12971577-12974748	dualDMR
cg35443861_TC21	12974479	chr18:12971577-12974748	dualDMR
cg35443864_TC21	12974522	chr18:12971577-12974748	dualDMR
cg35443866_BC21	12974553	chr18:12971577-12974748	dualDMR
cg35443867_TC21	12974565	chr18:12971577-12974748	dualDMR
cg35443868_TC21	12974625	chr18:12971577-12974748	dualDMR
cg35443870_BC21	12974748	chr18:12971577-12974748	dualDMR
cg39382165_BC21	174283351	chr2:174283351-174287998	dualDMR
cg39382172_TC21	174283595	chr2:174283351-174287998	dualDMR
cg39382173_TC21	174283626	chr2:174283351-174287998	dualDMR
cg39382174_BC21	174283653	chr2:174283351-174287998	dualDMR
cg39382179_BC21	174283902	chr2:174283351-174287998	dualDMR
cg39382183_TC11	174283967	chr2:174283351-174287998	dualDMR
cg39382186_BC21	174284093	chr2:174283351-174287998	dualDMR
cg39382200_BC21	174284343	chr2:174283351-174287998	dualDMR
cg39382234_BC21	174284886	chr2:174283351-174287998	dualDMR
cg39382238_BC21	174284971	chr2:174283351-174287998	dualDMR
cg39382283_TC21	174285561	chr2:174283351-174287998	dualDMR
cg39382290_BC11	174285711	chr2:174283351-174287998	dualDMR
cg39382292_BC21	174285728	chr2:174283351-174287998	dualDMR
cg39382293_TC21	174285742	chr2:174283351-174287998	dualDMR
cg39382297_BC21	174285861	chr2:174283351-174287998	dualDMR
cg39382298_TC21	174285893	chr2:174283351-174287998	dualDMR
cg39382299_TC21	174285908	chr2:174283351-174287998	dualDMR
cg39382300_BC21	174285922	chr2:174283351-174287998	dualDMR
cg39382301_TC21	174285938	chr2:174283351-174287998	dualDMR
cg39382302_BC21	174285962	chr2:174283351-174287998	dualDMR
cg39382303_TC21	174285977	chr2:174283351-174287998	dualDMR
cg39382306_BC21	174286029	chr2:174283351-174287998	dualDMR
cg39382326_BC21	174286336	chr2:174283351-174287998	dualDMR
cg39382336_BC11	174286537	chr2:174283351-174287998	dualDMR
cg39382350_TC21	174286894	chr2:174283351-174287998	dualDMR
cg39382356_TC21	174287059	chr2:174283351-174287998	dualDMR
cg39382357_BC11	174287069	chr2:174283351-174287998	dualDMR
cg39382366_BC21	174287245	chr2:174283351-174287998	dualDMR
cg39382384_BC21	174287998	chr2:174283351-174287998	dualDMR
cg39382449_TC21	174294260	chr2:174294260-174301062	dualDMR
cg39382450_BC21	174294283	chr2:174294260-174301062	dualDMR
cg39382460_TC21	174294755	chr2:174294260-174301062	dualDMR
cg39382473_BC21	174295221	chr2:174294260-174301062	dualDMR
cg39382475_BC11	174295314	chr2:174294260-174301062	dualDMR
cg39382491_TC21	174295512	chr2:174294260-174301062	dualDMR
cg39382496_TC11	174295627	chr2:174294260-174301062	dualDMR
cg39382499_TC21	174295728	chr2:174294260-174301062	dualDMR
cg39382503_BC21	174295815	chr2:174294260-174301062	dualDMR
cg39382505_BC21	174295848	chr2:174294260-174301062	dualDMR
cg39382508_TC11	174295954	chr2:174294260-174301062	dualDMR
cg39382521_BC21	174296217	chr2:174294260-174301062	dualDMR
cg39382522_TC21	174296229	chr2:174294260-174301062	dualDMR
cg39382531_TC21	174296349	chr2:174294260-174301062	dualDMR
cg39382538_TC11	174296509	chr2:174294260-174301062	dualDMR
cg39382542_TC21	174296681	chr2:174294260-174301062	dualDMR
cg39382543_TC21	174296763	chr2:174294260-174301062	dualDMR
cg39382544_TC21	174296821	chr2:174294260-174301062	dualDMR
cg39382556_TC11	174297275	chr2:174294260-174301062	dualDMR
cg39382572_BC11	174297476	chr2:174294260-174301062	dualDMR
cg39382578_TC21	174297531	chr2:174294260-174301062	dualDMR
cg39382579_BC21	174297552	chr2:174294260-174301062	dualDMR
cg39382580_TC21	174297575	chr2:174294260-174301062	dualDMR
cg39382581_BC21	174297611	chr2:174294260-174301062	dualDMR
cg39382584_TC21	174297823	chr2:174294260-174301062	dualDMR
cg39382585_BC21	174297850	chr2:174294260-174301062	dualDMR
cg39382588_TC21	174297909	chr2:174294260-174301062	dualDMR
cg39382600_BC21	174298056	chr2:174294260-174301062	dualDMR
cg39382603_BC21	174298166	chr2:174294260-174301062	dualDMR
cg39382604_TC21	174298185	chr2:174294260-174301062	dualDMR
cg39382609_TC11	174298371	chr2:174294260-174301062	dualDMR
cg39382614_BC11	174298473	chr2:174294260-174301062	dualDMR
cg39382619_BC11	174298572	chr2:174294260-174301062	dualDMR
cg39382641_BC21	174298769	chr2:174294260-174301062	dualDMR
cg39382642_TC21	174298821	chr2:174294260-174301062	dualDMR
cg39382645_BC11	174298833	chr2:174294260-174301062	dualDMR
cg39382657_TC21	174299016	chr2:174294260-174301062	dualDMR
cg39382665_TC21	174299151	chr2:174294260-174301062	dualDMR
cg39382666_TC21	174299168	chr2:174294260-174301062	dualDMR
cg39382691_TC21	174299514	chr2:174294260-174301062	dualDMR
cg39382741_TC21	174300142	chr2:174294260-174301062	dualDMR
cg39382744_BC21	174300224	chr2:174294260-174301062	dualDMR
cg39382745_BC21	174300253	chr2:174294260-174301062	dualDMR
cg39382752_BC21	174300328	chr2:174294260-174301062	dualDMR
cg39382766_BC21	174300556	chr2:174294260-174301062	dualDMR
cg39382778_TC21	174300643	chr2:174294260-174301062	dualDMR
cg39382779_TC21	174300693	chr2:174294260-174301062	dualDMR
cg39382780_BC21	174300747	chr2:174294260-174301062	dualDMR
cg39382783_BC11	174300799	chr2:174294260-174301062	dualDMR
cg39382786_TC21	174300823	chr2:174294260-174301062	dualDMR
cg39382787_TC21	174300868	chr2:174294260-174301062	dualDMR
cg39382800_TC21	174301062	chr2:174294260-174301062	dualDMR
cg39382996_BC11	174325146	chr2:174325146-174329029	dualDMR
cg39382999_BC21	174325458	chr2:174325146-174329029	dualDMR
cg39383000_TC21	174325522	chr2:174325146-174329029	dualDMR
cg39383004_TC21	174325935	chr2:174325146-174329029	dualDMR
cg39383009_BC21	174326274	chr2:174325146-174329029	dualDMR
cg39383010_TC21	174326379	chr2:174325146-174329029	dualDMR
cg39383011_BC21	174326399	chr2:174325146-174329029	dualDMR
cg39383014_TC11	174326491	chr2:174325146-174329029	dualDMR
cg39383016_BC21	174326630	chr2:174325146-174329029	dualDMR
cg39383017_BC21	174326724	chr2:174325146-174329029	dualDMR
cg39383019_BC11	174326755	chr2:174325146-174329029	dualDMR
cg39383021_TC11	174326855	chr2:174325146-174329029	dualDMR
cg39383022_TC21	174326886	chr2:174325146-174329029	dualDMR
cg39383023_BC21	174326931	chr2:174325146-174329029	dualDMR
cg39383024_BC21	174326955	chr2:174325146-174329029	dualDMR
cg39383026_TC21	174327011	chr2:174325146-174329029	dualDMR
cg39383027_BC21	174327029	chr2:174325146-174329029	dualDMR
cg39383037_TC21	174327240	chr2:174325146-174329029	dualDMR
cg39383040_BC11	174327307	chr2:174325146-174329029	dualDMR
cg39383056_TC21	174327442	chr2:174325146-174329029	dualDMR
cg39383102_BC21	174327968	chr2:174325146-174329029	dualDMR
cg39383111_BC21	174328269	chr2:174325146-174329029	dualDMR
cg39383113_TC21	174328354	chr2:174325146-174329029	dualDMR
cg39383131_TC11	174328583	chr2:174325146-174329029	dualDMR
cg39383182_BC11	174329029	chr2:174325146-174329029	dualDMR
cg41986049_BC11	30887823	chr5:30887823-30889424	dualDMR
cg41986050_TC11	30887859	chr5:30887823-30889424	dualDMR
cg41986051_BC21	30887874	chr5:30887823-30889424	dualDMR
cg41986076_TC21	30888315	chr5:30887823-30889424	dualDMR
cg41986085_BC21	30888635	chr5:30887823-30889424	dualDMR
cg41986088_BC11	30888744	chr5:30887823-30889424	dualDMR
cg41986105_BC21	30888902	chr5:30887823-30889424	dualDMR
cg41986107_BC21	30888968	chr5:30887823-30889424	dualDMR
cg41986146_TC21	30889359	chr5:30887823-30889424	dualDMR
cg41986148_BC11	30889424	chr5:30887823-30889424	dualDMR
cg41988141_TC21	31047079	chr5:31047079-31048898	dualDMR
cg41988160_TC21	31047921	chr5:31047079-31048898	dualDMR
cg41988161_BC21	31047932	chr5:31047079-31048898	dualDMR
cg41988183_TC21	31048235	chr5:31047079-31048898	dualDMR
cg41988195_BC11	31048390	chr5:31047079-31048898	dualDMR
cg41988196_TC21	31048409	chr5:31047079-31048898	dualDMR
cg41988209_BC11	31048540	chr5:31047079-31048898	dualDMR
cg41988228_BC11	31048729	chr5:31047079-31048898	dualDMR
cg41988231_BC21	31048820	chr5:31047079-31048898	dualDMR
cg41988236_TC21	31048898	chr5:31047079-31048898	dualDMR
cg43264542_TC21	30734932	chr6:30734932-30742754	dualDMR
cg43264557_BC11	30735508	chr6:30734932-30742754	dualDMR
cg43264559_BC21	30735585	chr6:30734932-30742754	dualDMR
cg43264560_BC21	30735603	chr6:30734932-30742754	dualDMR
cg43264561_BC21	30735608	chr6:30734932-30742754	dualDMR
cg43264573_TC21	30735928	chr6:30734932-30742754	dualDMR
cg43264574_BC21	30735980	chr6:30734932-30742754	dualDMR
cg43264576_BC21	30736116	chr6:30734932-30742754	dualDMR
cg43264577_TC21	30736152	chr6:30734932-30742754	dualDMR
cg43264591_BC11	30736675	chr6:30734932-30742754	dualDMR
cg43264595_BC21	30736844	chr6:30734932-30742754	dualDMR
cg43264602_TC21	30737016	chr6:30734932-30742754	dualDMR
cg43264611_TC21	30737200	chr6:30734932-30742754	dualDMR
cg43264612_TC21	30737226	chr6:30734932-30742754	dualDMR
cg43264616_BC21	30737341	chr6:30734932-30742754	dualDMR
cg43264618_BC21	30737379	chr6:30734932-30742754	dualDMR
cg43264623_BC21	30737460	chr6:30734932-30742754	dualDMR
cg43264624_BC11	30737492	chr6:30734932-30742754	dualDMR
cg43264627_BC21	30737624	chr6:30734932-30742754	dualDMR
cg43264628_TC11	30737638	chr6:30734932-30742754	dualDMR
cg43264629_TC21	30737666	chr6:30734932-30742754	dualDMR
cg43264630_BC21	30737693	chr6:30734932-30742754	dualDMR
cg43264631_TC21	30737751	chr6:30734932-30742754	dualDMR
cg43264647_BC21	30738057	chr6:30734932-30742754	dualDMR
cg43264690_TC21	30738449	chr6:30734932-30742754	dualDMR
cg43264696_TC21	30738601	chr6:30734932-30742754	dualDMR
cg43264697_BC11	30738660	chr6:30734932-30742754	dualDMR
cg43264698_TC21	30738683	chr6:30734932-30742754	dualDMR
cg43264699_BC21	30738726	chr6:30734932-30742754	dualDMR
cg43264711_BC21	30739015	chr6:30734932-30742754	dualDMR
cg43264712_BC21	30739031	chr6:30734932-30742754	dualDMR
cg43264716_BC21	30739288	chr6:30734932-30742754	dualDMR
cg43264719_BC21	30739336	chr6:30734932-30742754	dualDMR
cg43264720_BC21	30739354	chr6:30734932-30742754	dualDMR
cg43264721_BC21	30739519	chr6:30734932-30742754	dualDMR
cg43264725_BC21	30739924	chr6:30734932-30742754	dualDMR
cg43264727_TC21	30739965	chr6:30734932-30742754	dualDMR
cg43264730_TC21	30740723	chr6:30734932-30742754	dualDMR
cg43264738_BC21	30741108	chr6:30734932-30742754	dualDMR
cg43264747_TC21	30741983	chr6:30734932-30742754	dualDMR
cg43264757_TC21	30742754	chr6:30734932-30742754	dualDMR
cg43096050_BC21	4746094	chr6:4746094-4748541	dualDMR
cg43096054_BC21	4746146	chr6:4746094-4748541	dualDMR
cg43096056_TC11	4746224	chr6:4746094-4748541	dualDMR
cg43096078_BC11	4746934	chr6:4746094-4748541	dualDMR
cg43096084_TC21	4747030	chr6:4746094-4748541	dualDMR
cg43096134_BC21	4747735	chr6:4746094-4748541	dualDMR
cg43096146_BC21	4747835	chr6:4746094-4748541	dualDMR
cg43096147_TC21	4747849	chr6:4746094-4748541	dualDMR
cg43096148_BC21	4747867	chr6:4746094-4748541	dualDMR
cg43096149_BC21	4747892	chr6:4746094-4748541	dualDMR
cg43096157_TC21	4747967	chr6:4746094-4748541	dualDMR
cg43096161_TC21	4748016	chr6:4746094-4748541	dualDMR
cg43096171_TC11	4748158	chr6:4746094-4748541	dualDMR
cg43096176_TC21	4748216	chr6:4746094-4748541	dualDMR
cg43096196_TC11	4748381	chr6:4746094-4748541	dualDMR
cg43096199_BC21	4748411	chr6:4746094-4748541	dualDMR
cg43096201_TC21	4748456	chr6:4746094-4748541	dualDMR
cg43096202_TC21	4748482	chr6:4746094-4748541	dualDMR
cg43096203_TC21	4748494	chr6:4746094-4748541	dualDMR
cg43096204_TC21	4748541	chr6:4746094-4748541	dualDMR
cg44952901_TC21	105640073	chr7:105640073-105641336	dualDMR
cg44952902_BC21	105640204	chr7:105640073-105641336	dualDMR
cg44952923_TC21	105640433	chr7:105640073-105641336	dualDMR
cg44952938_BC21	105640681	chr7:105640073-105641336	dualDMR
cg44952939_TC21	105640691	chr7:105640073-105641336	dualDMR
cg44952967_TC21	105641206	chr7:105640073-105641336	dualDMR
cg44952968_TC21	105641336	chr7:105640073-105641336	dualDMR
cg45148484_BC21	128687416	chr7:128687416-128690222	dualDMR
cg45148503_TC11	128687846	chr7:128687416-128690222	dualDMR
cg45148504_TC21	128687884	chr7:128687416-128690222	dualDMR
cg45148505_BC21	128687932	chr7:128687416-128690222	dualDMR
cg45148518_TC11	128688028	chr7:128687416-128690222	dualDMR
cg45148524_BC21	128688170	chr7:128687416-128690222	dualDMR
cg45148529_BC21	128688245	chr7:128687416-128690222	dualDMR
cg45148558_BC11	128688556	chr7:128687416-128690222	dualDMR
cg45148563_BC21	128688704	chr7:128687416-128690222	dualDMR
cg45148564_BC21	128688715	chr7:128687416-128690222	dualDMR
cg45148580_BC21	128689525	chr7:128687416-128690222	dualDMR
cg45148585_BC11	128690222	chr7:128687416-128690222	dualDMR
cg45284978_TC21	142574973	chr7:142574973-142582518	dualDMR
cg45284990_BC21	142575710	chr7:142574973-142582518	dualDMR
cg45285005_TC11	142576581	chr7:142574973-142582518	dualDMR
cg45285007_TC21	142576702	chr7:142574973-142582518	dualDMR
cg45285023_BC21	142577084	chr7:142574973-142582518	dualDMR
cg45285024_BC21	142577127	chr7:142574973-142582518	dualDMR
cg45285027_BC21	142577354	chr7:142574973-142582518	dualDMR
cg45285028_TC21	142577374	chr7:142574973-142582518	dualDMR
cg45285034_TC21	142577672	chr7:142574973-142582518	dualDMR
cg45285035_TC21	142577682	chr7:142574973-142582518	dualDMR
cg45285065_BC11	142578410	chr7:142574973-142582518	dualDMR
cg45285066_TC21	142578426	chr7:142574973-142582518	dualDMR
cg45285067_BC11	142578453	chr7:142574973-142582518	dualDMR
cg45285069_BC21	142578572	chr7:142574973-142582518	dualDMR
cg45285071_TC21	142578671	chr7:142574973-142582518	dualDMR
cg45285072_BC21	142578691	chr7:142574973-142582518	dualDMR
cg45285073_BC21	142578696	chr7:142574973-142582518	dualDMR
cg45285075_BC21	142578768	chr7:142574973-142582518	dualDMR
cg45285081_TC21	142579242	chr7:142574973-142582518	dualDMR
cg45285083_BC21	142579325	chr7:142574973-142582518	dualDMR
cg45285084_TC21	142579403	chr7:142574973-142582518	dualDMR
cg45285094_BC21	142580083	chr7:142574973-142582518	dualDMR
cg45285099_BC21	142580119	chr7:142574973-142582518	dualDMR
cg45285100_BC11	142580129	chr7:142574973-142582518	dualDMR
cg45285101_BC21	142580201	chr7:142574973-142582518	dualDMR
cg45285102_TC21	142580262	chr7:142574973-142582518	dualDMR
cg45285110_TC21	142580375	chr7:142574973-142582518	dualDMR
cg45285113_BC11	142580392	chr7:142574973-142582518	dualDMR
cg45285114_TC21	142580500	chr7:142574973-142582518	dualDMR
cg45285115_BC21	142580547	chr7:142574973-142582518	dualDMR
cg45285120_BC21	142580716	chr7:142574973-142582518	dualDMR
cg45285121_TC21	142580747	chr7:142574973-142582518	dualDMR
cg45285125_TC11	142580785	chr7:142574973-142582518	dualDMR
cg45285127_BC21	142580930	chr7:142574973-142582518	dualDMR
cg45285129_TC11	142580952	chr7:142574973-142582518	dualDMR
cg45285130_BC11	142580958	chr7:142574973-142582518	dualDMR
cg45285132_BC21	142581071	chr7:142574973-142582518	dualDMR
cg45285133_BC11	142581093	chr7:142574973-142582518	dualDMR
cg45285135_TC21	142581187	chr7:142574973-142582518	dualDMR
cg45285136_TC21	142581230	chr7:142574973-142582518	dualDMR
cg45285138_BC11	142581407	chr7:142574973-142582518	dualDMR
cg45285140_BC11	142581429	chr7:142574973-142582518	dualDMR
cg45285141_BC21	142581455	chr7:142574973-142582518	dualDMR
cg45285142_BC21	142581609	chr7:142574973-142582518	dualDMR
cg45285143_BC21	142581662	chr7:142574973-142582518	dualDMR
cg45285146_TC21	142581780	chr7:142574973-142582518	dualDMR
cg45285149_TC21	142581801	chr7:142574973-142582518	dualDMR
cg45285150_TC11	142581849	chr7:142574973-142582518	dualDMR
cg45285159_TC21	142582086	chr7:142574973-142582518	dualDMR
cg45285160_TC21	142582140	chr7:142574973-142582518	dualDMR
cg45285161_BC21	142582189	chr7:142574973-142582518	dualDMR
cg45285163_BC21	142582259	chr7:142574973-142582518	dualDMR
cg45285164_TC21	142582287	chr7:142574973-142582518	dualDMR
cg45285165_BC21	142582518	chr7:142574973-142582518	dualDMR
cg45290643_BC21	143295788	chr7:143295788-143297294	dualDMR
cg45290644_BC11	143295798	chr7:143295788-143297294	dualDMR
cg45290647_BC21	143295858	chr7:143295788-143297294	dualDMR
cg45290648_TC21	143295871	chr7:143295788-143297294	dualDMR
cg45290657_TC21	143296048	chr7:143295788-143297294	dualDMR
cg45290659_BC11	143296086	chr7:143295788-143297294	dualDMR
cg45290660_BC21	143296089	chr7:143295788-143297294	dualDMR
cg45290661_BC21	143296101	chr7:143295788-143297294	dualDMR
cg45290666_TC21	143296293	chr7:143295788-143297294	dualDMR
cg45290667_TC21	143296314	chr7:143295788-143297294	dualDMR
cg45290671_TC21	143296353	chr7:143295788-143297294	dualDMR
cg45290675_BC21	143296426	chr7:143295788-143297294	dualDMR
cg45290683_TC21	143296526	chr7:143295788-143297294	dualDMR
cg45290685_TC21	143296558	chr7:143295788-143297294	dualDMR
cg45290686_TC21	143296588	chr7:143295788-143297294	dualDMR
cg45290687_BC21	143296599	chr7:143295788-143297294	dualDMR
cg45290689_TC21	143296904	chr7:143295788-143297294	dualDMR
cg45290692_BC21	143297294	chr7:143295788-143297294	dualDMR
cg44211824_BC21	6726712	chr7:6726712-6731818	dualDMR
cg44211825_TC21	6727076	chr7:6726712-6731818	dualDMR
cg44211826_BC21	6727308	chr7:6726712-6731818	dualDMR
cg44211827_TC21	6727344	chr7:6726712-6731818	dualDMR
cg44211828_BC21	6727356	chr7:6726712-6731818	dualDMR
cg44211832_BC21	6727526	chr7:6726712-6731818	dualDMR
cg44211833_BC11	6727542	chr7:6726712-6731818	dualDMR
cg44211837_TC21	6727621	chr7:6726712-6731818	dualDMR
cg44211840_BC21	6727852	chr7:6726712-6731818	dualDMR
cg44211841_BC21	6727892	chr7:6726712-6731818	dualDMR
cg44211843_TC21	6727971	chr7:6726712-6731818	dualDMR
cg44211846_TC21	6728115	chr7:6726712-6731818	dualDMR
cg44211847_BC21	6728317	chr7:6726712-6731818	dualDMR
cg44211851_TC21	6728458	chr7:6726712-6731818	dualDMR
cg44211856_TC21	6728599	chr7:6726712-6731818	dualDMR
cg44211857_BC21	6728645	chr7:6726712-6731818	dualDMR
cg44211860_TC11	6728804	chr7:6726712-6731818	dualDMR
cg44211864_TC21	6728887	chr7:6726712-6731818	dualDMR
cg44211871_TC21	6729171	chr7:6726712-6731818	dualDMR
cg44211876_TC21	6729287	chr7:6726712-6731818	dualDMR
cg44211877_TC21	6729322	chr7:6726712-6731818	dualDMR
cg44211878_BC21	6729339	chr7:6726712-6731818	dualDMR
cg44211880_BC21	6729451	chr7:6726712-6731818	dualDMR
cg44211890_BC21	6729596	chr7:6726712-6731818	dualDMR
cg44211892_BC21	6729645	chr7:6726712-6731818	dualDMR
cg44211895_TC11	6729683	chr7:6726712-6731818	dualDMR
cg44211906_TC21	6729900	chr7:6726712-6731818	dualDMR
cg44211907_BC21	6729912	chr7:6726712-6731818	dualDMR
cg44211917_BC21	6730105	chr7:6726712-6731818	dualDMR
cg44211919_BC21	6730155	chr7:6726712-6731818	dualDMR
cg44211922_TC11	6730174	chr7:6726712-6731818	dualDMR
cg44211924_TC21	6730246	chr7:6726712-6731818	dualDMR
cg44211926_TC21	6730279	chr7:6726712-6731818	dualDMR
cg44211939_BC21	6730415	chr7:6726712-6731818	dualDMR
cg44211941_TC21	6730467	chr7:6726712-6731818	dualDMR
cg44211945_BC21	6730584	chr7:6726712-6731818	dualDMR
cg44211948_TC21	6730687	chr7:6726712-6731818	dualDMR
cg44211951_TC11	6730807	chr7:6726712-6731818	dualDMR
cg44211952_TC11	6730824	chr7:6726712-6731818	dualDMR
cg44211955_TC21	6730912	chr7:6726712-6731818	dualDMR
cg44211956_BC21	6730977	chr7:6726712-6731818	dualDMR
cg44211959_BC11	6731056	chr7:6726712-6731818	dualDMR
cg44211963_TC21	6731089	chr7:6726712-6731818	dualDMR
cg44211964_BC21	6731111	chr7:6726712-6731818	dualDMR
cg44211965_BC21	6731144	chr7:6726712-6731818	dualDMR
cg44211966_BC21	6731217	chr7:6726712-6731818	dualDMR
cg44211968_TC11	6731248	chr7:6726712-6731818	dualDMR
cg44211969_TC21	6731275	chr7:6726712-6731818	dualDMR
cg44211976_BC21	6731818	chr7:6726712-6731818	dualDMR
cg45313620_BC21	3475837	chr8:3475837-3476212	dualDMR
cg45313625_BC11	3475946	chr8:3475837-3476212	dualDMR
cg45313639_BC21	3476125	chr8:3475837-3476212	dualDMR
cg45313640_TC21	3476141	chr8:3475837-3476212	dualDMR
cg45313644_BC11	3476212	chr8:3475837-3476212	dualDMR
cg47867553_TC21	100494001	chrX:100494001-100494964	dualDMR
cg47867558_BC11	100494117	chrX:100494001-100494964	dualDMR
cg47867559_BC21	100494149	chrX:100494001-100494964	dualDMR
cg47867562_BC21	100494215	chrX:100494001-100494964	dualDMR
cg47867564_TC21	100494284	chrX:100494001-100494964	dualDMR
cg47867565_TC21	100494302	chrX:100494001-100494964	dualDMR
cg47867569_BC21	100494383	chrX:100494001-100494964	dualDMR
cg47867589_TC21	100494964	chrX:100494001-100494964	dualDMR
cg47905796_TC21	105928126	chrX:105928126-105929476	dualDMR
cg47905812_BC11	105928341	chrX:105928126-105929476	dualDMR
cg47905827_BC21	105928587	chrX:105928126-105929476	dualDMR
cg47905889_TC21	105929224	chrX:105928126-105929476	dualDMR
cg47905891_TC21	105929261	chrX:105928126-105929476	dualDMR
cg47905899_BC21	105929393	chrX:105928126-105929476	dualDMR
cg47905900_BC21	105929440	chrX:105928126-105929476	dualDMR
cg47905901_TC21	105929476	chrX:105928126-105929476	dualDMR
cg48037886_TC21	137120150	chrX:137120150-137122248	dualDMR
cg48037887_BC21	137120202	chrX:137120150-137122248	dualDMR
cg48037888_TC21	137120215	chrX:137120150-137122248	dualDMR
cg48037906_BC21	137120432	chrX:137120150-137122248	dualDMR
cg48037925_TC21	137121029	chrX:137120150-137122248	dualDMR
cg48037946_TC11	137121625	chrX:137120150-137122248	dualDMR
cg48037961_TC21	137121924	chrX:137120150-137122248	dualDMR
cg48037972_BC21	137122248	chrX:137120150-137122248	dualDMR
cg47743095_BC21	74281706	chrX:74281706-74285232	dualDMR
cg47743097_BC21	74281775	chrX:74281706-74285232	dualDMR
cg47743107_BC21	74281986	chrX:74281706-74285232	dualDMR
cg47743109_TC21	74282175	chrX:74281706-74285232	dualDMR
cg47743116_TC11	74282429	chrX:74281706-74285232	dualDMR
cg47743128_TC21	74282672	chrX:74281706-74285232	dualDMR
cg47743129_BC21	74282684	chrX:74281706-74285232	dualDMR
cg47743136_BC11	74282767	chrX:74281706-74285232	dualDMR
cg47743137_TC21	74282789	chrX:74281706-74285232	dualDMR
cg47743138_TC21	74282812	chrX:74281706-74285232	dualDMR
cg47743152_BC21	74283178	chrX:74281706-74285232	dualDMR
cg47743154_TC21	74283291	chrX:74281706-74285232	dualDMR
cg47743156_BC21	74283357	chrX:74281706-74285232	dualDMR
cg47743157_BC21	74283662	chrX:74281706-74285232	dualDMR
cg47743159_BC21	74284014	chrX:74281706-74285232	dualDMR
cg47743160_BC21	74284083	chrX:74281706-74285232	dualDMR
cg47743161_BC21	74285001	chrX:74281706-74285232	dualDMR
cg47743163_BC21	74285232	chrX:74281706-74285232	dualDMR
cg37331953_TC21	109982709	chr1:109982709-109983748	adDMR
cg37331954_TC21	109982771	chr1:109982709-109983748	adDMR
cg37331967_BC21	109982982	chr1:109982709-109983748	adDMR
cg37331984_BC11	109983227	chr1:109982709-109983748	adDMR
cg37331985_TC21	109983270	chr1:109982709-109983748	adDMR
cg37331995_BC21	109983670	chr1:109982709-109983748	adDMR
cg37331996_BC21	109983748	chr1:109982709-109983748	adDMR
cg36648859_TC11	11413491	chr1:11413491-11415227	adDMR
cg36648871_TC11	11414080	chr1:11413491-11415227	adDMR
cg36648874_TC21	11414136	chr1:11413491-11415227	adDMR
cg36648907_BC21	11414404	chr1:11413491-11415227	adDMR
cg36648916_TC21	11414578	chr1:11413491-11415227	adDMR
cg36648917_BC21	11414590	chr1:11413491-11415227	adDMR
cg36648928_BC21	11415227	chr1:11413491-11415227	adDMR
cg37388350_BC21	120602094	chr1:120602094-120603779	adDMR
cg37388365_BC11	120602265	chr1:120602094-120603779	adDMR
cg37388369_BC11	120602314	chr1:120602094-120603779	adDMR
cg37388370_TC11	120602318	chr1:120602094-120603779	adDMR
cg37388382_BC21	120602530	chr1:120602094-120603779	adDMR
cg37388444_BC21	120603307	chr1:120602094-120603779	adDMR
cg37388449_BC11	120603365	chr1:120602094-120603779	adDMR
cg37388490_BC21	120603779	chr1:120602094-120603779	adDMR
cg37396261_TC21	121527472	chr1:121527472-121528684	adDMR
cg37396285_BC11	121527772	chr1:121527472-121528684	adDMR
cg37396292_TC21	121527853	chr1:121527472-121528684	adDMR
cg37396329_BC21	121528609	chr1:121527472-121528684	adDMR
cg37396332_BC21	121528684	chr1:121527472-121528684	adDMR
cg37417589_TC21	125910820	chr1:125910820-125913152	adDMR
cg37417594_BC21	125910986	chr1:125910820-125913152	adDMR
cg37417601_TC11	125911351	chr1:125910820-125913152	adDMR
cg37417615_TC11	125911605	chr1:125910820-125913152	adDMR
cg37417633_TC21	125911872	chr1:125910820-125913152	adDMR
cg37417671_BC21	125912205	chr1:125910820-125913152	adDMR
cg37417683_TC11	125912516	chr1:125910820-125913152	adDMR
cg37417701_BC21	125912890	chr1:125910820-125913152	adDMR
cg37417706_BC21	125913134	chr1:125910820-125913152	adDMR
cg37417707_TC21	125913152	chr1:125910820-125913152	adDMR
cg36657765_BC21	12990272	chr1:12990272-12992879	adDMR
cg36657778_BC21	12990535	chr1:12990272-12992879	adDMR
cg36657799_BC21	12990870	chr1:12990272-12992879	adDMR
cg36657800_TC21	12990880	chr1:12990272-12992879	adDMR
cg36657808_BC21	12991049	chr1:12990272-12992879	adDMR
cg36657812_TC21	12991149	chr1:12990272-12992879	adDMR
cg36657820_BC21	12991289	chr1:12990272-12992879	adDMR
cg36657866_BC21	12992215	chr1:12990272-12992879	adDMR
cg36657895_TC11	12992477	chr1:12990272-12992879	adDMR
cg36657926_TC21	12992879	chr1:12990272-12992879	adDMR
cg37486340_TC21	133906951	chr1:133906951-133908060	adDMR
cg37486343_TC21	133907389	chr1:133906951-133908060	adDMR
cg37486349_BC11	133907864	chr1:133906951-133908060	adDMR
cg37486351_TC21	133907897	chr1:133906951-133908060	adDMR
cg37486353_BC21	133908060	chr1:133906951-133908060	adDMR
cg37487772_TC21	134036977	chr1:134036977-134037554	adDMR
cg37487773_BC21	134037000	chr1:134036977-134037554	adDMR
cg37487775_TC11	134037218	chr1:134036977-134037554	adDMR
cg37487776_BC21	134037253	chr1:134036977-134037554	adDMR
cg37487780_TC21	134037453	chr1:134036977-134037554	adDMR
cg37487781_TC11	134037487	chr1:134036977-134037554	adDMR
cg37487783_TC21	134037554	chr1:134036977-134037554	adDMR
cg37536936_BC21	138841059	chr1:138841059-138842434	adDMR
cg37536959_TC21	138841581	chr1:138841059-138842434	adDMR
cg37536983_BC21	138841866	chr1:138841059-138842434	adDMR
cg37536990_TC11	138841989	chr1:138841059-138842434	adDMR
cg37537007_BC21	138842249	chr1:138841059-138842434	adDMR
cg37537011_TC21	138842376	chr1:138841059-138842434	adDMR
cg37537014_BC21	138842434	chr1:138841059-138842434	adDMR
cg36669111_BC21	14309648	chr1:14309648-14310099	adDMR
cg36669112_BC21	14309670	chr1:14309648-14310099	adDMR
cg36669113_BC21	14309748	chr1:14309648-14310099	adDMR
cg36669147_TC21	14310035	chr1:14309648-14310099	adDMR
cg36669150_TC21	14310099	chr1:14309648-14310099	adDMR
cg37574041_BC21	146497521	chr1:146497521-146497731	adDMR
cg37574043_BC21	146497554	chr1:146497521-146497731	adDMR
cg37574045_BC21	146497632	chr1:146497521-146497731	adDMR
cg37574046_TC21	146497687	chr1:146497521-146497731	adDMR
cg37574048_TC21	146497731	chr1:146497521-146497731	adDMR
cg37624258_BC21	153664427	chr1:153664427-153665617	adDMR
cg37624259_BC11	153664752	chr1:153664427-153665617	adDMR
cg37624270_BC21	153665522	chr1:153664427-153665617	adDMR
cg37624271_TC21	153665587	chr1:153664427-153665617	adDMR
cg37624272_BC21	153665614	chr1:153664427-153665617	adDMR
cg37624273_BC21	153665617	chr1:153664427-153665617	adDMR
cg37632907_BC21	154725912	chr1:154725912-154726705	adDMR
cg37632911_BC21	154726026	chr1:154725912-154726705	adDMR
cg37632913_TC21	154726105	chr1:154725912-154726705	adDMR
cg37632917_BC21	154726268	chr1:154725912-154726705	adDMR
cg37632920_TC21	154726419	chr1:154725912-154726705	adDMR
cg37632931_BC21	154726705	chr1:154725912-154726705	adDMR
cg37665797_BC21	158355877	chr1:158355877-158356365	adDMR
cg37665806_TC21	158356051	chr1:158355877-158356365	adDMR
cg37665831_TC21	158356322	chr1:158355877-158356365	adDMR
cg37665832_BC11	158356338	chr1:158355877-158356365	adDMR
cg37665833_TC21	158356365	chr1:158355877-158356365	adDMR
cg37665878_BC21	158362134	chr1:158362134-158362858	adDMR
cg37665879_TC21	158362163	chr1:158362134-158362858	adDMR
cg37665881_TC21	158362403	chr1:158362134-158362858	adDMR
cg37665883_BC21	158362456	chr1:158362134-158362858	adDMR
cg37665897_BC21	158362660	chr1:158362134-158362858	adDMR
cg37665910_BC11	158362858	chr1:158362134-158362858	adDMR
cg37742555_TC11	167688409	chr1:167688409-167690872	adDMR
cg37742629_BC21	167689035	chr1:167688409-167690872	adDMR
cg37742654_TC21	167689367	chr1:167688409-167690872	adDMR
cg37742664_BC21	167689649	chr1:167688409-167690872	adDMR
cg37742682_BC21	167690020	chr1:167688409-167690872	adDMR
cg37742708_TC21	167690872	chr1:167688409-167690872	adDMR
cg37749834_TC21	168431375	chr1:168431375-168432683	adDMR
cg37749835_BC21	168431393	chr1:168431375-168432683	adDMR
cg37749857_BC21	168431889	chr1:168431375-168432683	adDMR
cg37749858_BC21	168431932	chr1:168431375-168432683	adDMR
cg37749875_TC21	168432602	chr1:168431375-168432683	adDMR
cg37749880_BC21	168432683	chr1:168431375-168432683	adDMR
cg37776636_BC21	171417097	chr1:171417097-171417646	adDMR
cg37776638_BC11	171417168	chr1:171417097-171417646	adDMR
cg37776639_BC21	171417234	chr1:171417097-171417646	adDMR
cg37776639_BC22	171417234	chr1:171417097-171417646	adDMR
cg37776649_TC21	171417527	chr1:171417097-171417646	adDMR
cg37776652_BC11	171417646	chr1:171417097-171417646	adDMR
cg37782287_TC21	172027465	chr1:172027465-172029112	adDMR
cg37782292_TC11	172027575	chr1:172027465-172029112	adDMR
cg37782311_TC11	172028377	chr1:172027465-172029112	adDMR
cg37782316_TC21	172028591	chr1:172027465-172029112	adDMR
cg37782327_TC11	172029112	chr1:172027465-172029112	adDMR
cg37782327_TC12	172029112	chr1:172027465-172029112	adDMR
cg37782327_TO21	172029112	chr1:172027465-172029112	adDMR
cg37789878_BC21	172585675	chr1:172585675-172586460	adDMR
cg37789883_TC21	172585784	chr1:172585675-172586460	adDMR
cg37789891_TC11	172586104	chr1:172585675-172586460	adDMR
cg37789897_BC21	172586331	chr1:172585675-172586460	adDMR
cg37789901_BC21	172586460	chr1:172585675-172586460	adDMR
cg37793228_BC21	173203349	chr1:173203349-173203969	adDMR
cg37793230_BC11	173203458	chr1:173203349-173203969	adDMR
cg37793231_BC21	173203508	chr1:173203349-173203969	adDMR
cg37793234_TC21	173203724	chr1:173203349-173203969	adDMR
cg37793236_TC21	173203969	chr1:173203349-173203969	adDMR
cg37948645_TC21	189883090	chr1:189883090-189884631	adDMR
cg37948663_TC21	189883891	chr1:189883090-189884631	adDMR
cg37948664_BC21	189883945	chr1:189883090-189884631	adDMR
cg37948666_TC11	189884008	chr1:189883090-189884631	adDMR
cg37948679_TC21	189884631	chr1:189883090-189884631	adDMR
cg36696350_TC21	19208780	chr1:19208780-19211991	adDMR
cg36696367_BC11	19209196	chr1:19208780-19211991	adDMR
cg36696369_TC11	19209233	chr1:19208780-19211991	adDMR
cg36696388_BC21	19209842	chr1:19208780-19211991	adDMR
cg36696389_BC21	19209848	chr1:19208780-19211991	adDMR
cg36696390_TC21	19209865	chr1:19208780-19211991	adDMR
cg36696441_BC21	19210784	chr1:19208780-19211991	adDMR
cg36696453_TC21	19211221	chr1:19208780-19211991	adDMR
cg36696466_TC21	19211946	chr1:19208780-19211991	adDMR
cg36696468_BC21	19211991	chr1:19208780-19211991	adDMR
cg37980487_BC21	192799485	chr1:192799485-192800707	adDMR
cg37980495_BC21	192800066	chr1:192799485-192800707	adDMR
cg37980496_BC21	192800070	chr1:192799485-192800707	adDMR
cg37980503_BC21	192800549	chr1:192799485-192800707	adDMR
cg37980505_TC21	192800616	chr1:192799485-192800707	adDMR
cg37980506_TC11	192800707	chr1:192799485-192800707	adDMR
cg37984273_BC21	193241577	chr1:193241577-193243639	adDMR
cg37984274_TC21	193241630	chr1:193241577-193243639	adDMR
cg37984281_TC11	193242426	chr1:193241577-193243639	adDMR
cg37984282_BC21	193242452	chr1:193241577-193243639	adDMR
cg37984283_TC21	193242468	chr1:193241577-193243639	adDMR
cg37984284_BC21	193242581	chr1:193241577-193243639	adDMR
cg37984292_TC21	193243519	chr1:193241577-193243639	adDMR
cg37984293_TC11	193243639	chr1:193241577-193243639	adDMR
cg37993254_TC21	195017203	chr1:195017203-195018851	adDMR
cg37993257_BC21	195017327	chr1:195017203-195018851	adDMR
cg37993261_TC21	195017497	chr1:195017203-195018851	adDMR
cg37993268_TC21	195018042	chr1:195017203-195018851	adDMR
cg37993271_TC21	195018518	chr1:195017203-195018851	adDMR
cg37993275_TC21	195018836	chr1:195017203-195018851	adDMR
cg37993276_TC21	195018851	chr1:195017203-195018851	adDMR
cg36732258_TC21	24587096	chr1:24587096-24588564	adDMR
cg36732259_TC21	24587106	chr1:24587096-24588564	adDMR
cg36732261_BC21	24587159	chr1:24587096-24588564	adDMR
cg36732266_TC21	24587231	chr1:24587096-24588564	adDMR
cg36732282_TC21	24587507	chr1:24587096-24588564	adDMR
cg36732285_BC21	24587678	chr1:24587096-24588564	adDMR
cg36732296_TC21	24588564	chr1:24587096-24588564	adDMR
cg36740366_BC11	25829127	chr1:25829127-25830512	adDMR
cg36740374_BC11	25829362	chr1:25829127-25830512	adDMR
cg36740379_BC21	25829517	chr1:25829127-25830512	adDMR
cg36740385_TC11	25829697	chr1:25829127-25830512	adDMR
cg36740387_TC21	25829748	chr1:25829127-25830512	adDMR
cg36740483_BC11	25830512	chr1:25829127-25830512	adDMR
cg36788208_TC21	34485241	chr1:34485241-34485953	adDMR
cg36788217_TC21	34485581	chr1:34485241-34485953	adDMR
cg36788222_BC21	34485667	chr1:34485241-34485953	adDMR
cg36788229_TC21	34485857	chr1:34485241-34485953	adDMR
cg36788230_TC21	34485953	chr1:34485241-34485953	adDMR
cg36851781_TC21	40465510	chr1:40465510-40465901	adDMR
cg36851782_TC21	40465536	chr1:40465510-40465901	adDMR
cg36851789_TC21	40465712	chr1:40465510-40465901	adDMR
cg36851793_BC21	40465876	chr1:40465510-40465901	adDMR
cg36851794_BC21	40465901	chr1:40465510-40465901	adDMR
cg36868294_TC21	42693424	chr1:42693424-42699277	adDMR
cg36868327_BC21	42694164	chr1:42693424-42699277	adDMR
cg36868333_BC21	42694318	chr1:42693424-42699277	adDMR
cg36868343_TC21	42694443	chr1:42693424-42699277	adDMR
cg36868358_BC21	42694695	chr1:42693424-42699277	adDMR
cg36868360_BC21	42694746	chr1:42693424-42699277	adDMR
cg36868387_BC21	42695050	chr1:42693424-42699277	adDMR
cg36868423_BC21	42695638	chr1:42693424-42699277	adDMR
cg36868448_TC11	42695995	chr1:42693424-42699277	adDMR
cg36868464_BC21	42696449	chr1:42693424-42699277	adDMR
cg36868472_BC21	42696648	chr1:42693424-42699277	adDMR
cg36868576_TC21	42697391	chr1:42693424-42699277	adDMR
cg36868686_BC21	42698336	chr1:42693424-42699277	adDMR
cg36868701_TC21	42698508	chr1:42693424-42699277	adDMR
cg36868709_BC11	42698591	chr1:42693424-42699277	adDMR
cg36868763_BC21	42699277	chr1:42693424-42699277	adDMR
cg36610006_TC21	4496182	chr1:4496182-4497471	adDMR
cg36610007_TC11	4496253	chr1:4496182-4497471	adDMR
cg36610016_TC21	4496567	chr1:4496182-4497471	adDMR
cg36610022_BC21	4496739	chr1:4496182-4497471	adDMR
cg36610025_TC21	4496824	chr1:4496182-4497471	adDMR
cg36610051_TC11	4497296	chr1:4496182-4497471	adDMR
cg36610056_BC21	4497402	chr1:4496182-4497471	adDMR
cg36610062_BC21	4497471	chr1:4496182-4497471	adDMR
cg36613862_TC21	5018761	chr1:5018761-5020298	adDMR
cg36613867_TC21	5018786	chr1:5018761-5020298	adDMR
cg36613870_BC21	5018826	chr1:5018761-5020298	adDMR
cg36613901_TC21	5019420	chr1:5018761-5020298	adDMR
cg36613902_BC21	5019432	chr1:5018761-5020298	adDMR
cg36613955_BC11	5020298	chr1:5018761-5020298	adDMR
cg36954869_TC21	56970007	chr1:56970007-56972801	adDMR
cg36954892_BC21	56970885	chr1:56970007-56972801	adDMR
cg36954911_BC21	56971103	chr1:56970007-56972801	adDMR
cg36954912_TC21	56971118	chr1:56970007-56972801	adDMR
cg36954915_BC21	56971306	chr1:56970007-56972801	adDMR
cg36954945_BC21	56971753	chr1:56970007-56972801	adDMR
cg36954949_TC11	56971912	chr1:56970007-56972801	adDMR
cg36954972_TC11	56972245	chr1:56970007-56972801	adDMR
cg36955036_BC11	56972801	chr1:56970007-56972801	adDMR
cg36961411_TC21	57774129	chr1:57774129-57774448	adDMR
cg36961413_BC21	57774239	chr1:57774129-57774448	adDMR
cg36961418_TC21	57774277	chr1:57774129-57774448	adDMR
cg36961419_TC11	57774318	chr1:57774129-57774448	adDMR
cg36961423_TC21	57774435	chr1:57774129-57774448	adDMR
cg36961424_BC21	57774448	chr1:57774129-57774448	adDMR
cg37006101_TC21	63259436	chr1:63259436-63269714	adDMR
cg37006102_TC21	63259544	chr1:63259436-63269714	adDMR
cg37006112_TC21	63259899	chr1:63259436-63269714	adDMR
cg37006126_BC21	63260638	chr1:63259436-63269714	adDMR
cg37006133_TC11	63260980	chr1:63259436-63269714	adDMR
cg37006138_BC11	63261254	chr1:63259436-63269714	adDMR
cg37006139_TC21	63261262	chr1:63259436-63269714	adDMR
cg37006147_BC21	63261487	chr1:63259436-63269714	adDMR
cg37006148_BC11	63261502	chr1:63259436-63269714	adDMR
cg37006149_TC21	63261523	chr1:63259436-63269714	adDMR
cg37006150_BC21	63261553	chr1:63259436-63269714	adDMR
cg37006151_TC21	63261559	chr1:63259436-63269714	adDMR
cg37006164_TC21	63262314	chr1:63259436-63269714	adDMR
cg37006166_BC11	63262564	chr1:63259436-63269714	adDMR
cg37006174_BC21	63263486	chr1:63259436-63269714	adDMR
cg37006175_BC21	63263509	chr1:63259436-63269714	adDMR
cg37006176_BC21	63263638	chr1:63259436-63269714	adDMR
cg37006177_TC21	63263665	chr1:63259436-63269714	adDMR
cg37006183_TC21	63263824	chr1:63259436-63269714	adDMR
cg37006185_BC21	63263936	chr1:63259436-63269714	adDMR
cg37006186_BC21	63263947	chr1:63259436-63269714	adDMR
cg37006197_BC21	63264323	chr1:63259436-63269714	adDMR
cg37006199_TC21	63264368	chr1:63259436-63269714	adDMR
cg37006204_BC21	63264506	chr1:63259436-63269714	adDMR
cg37006206_TC21	63264540	chr1:63259436-63269714	adDMR
cg37006207_TC21	63264572	chr1:63259436-63269714	adDMR
cg37006208_BC21	63264639	chr1:63259436-63269714	adDMR
cg37006221_BC11	63265116	chr1:63259436-63269714	adDMR
cg37006222_TC11	63265144	chr1:63259436-63269714	adDMR
cg37006224_TC21	63265265	chr1:63259436-63269714	adDMR
cg37006225_BC11	63265349	chr1:63259436-63269714	adDMR
cg37006227_TC21	63265532	chr1:63259436-63269714	adDMR
cg37006234_BC21	63266282	chr1:63259436-63269714	adDMR
cg37006236_TC21	63266316	chr1:63259436-63269714	adDMR
cg37006245_BC21	63266521	chr1:63259436-63269714	adDMR
cg37006248_TC21	63266766	chr1:63259436-63269714	adDMR
cg37006254_BC21	63266932	chr1:63259436-63269714	adDMR
cg37006271_BC21	63267859	chr1:63259436-63269714	adDMR
cg37006272_TC21	63267929	chr1:63259436-63269714	adDMR
cg37006273_BC21	63267965	chr1:63259436-63269714	adDMR
cg37006275_BC21	63268076	chr1:63259436-63269714	adDMR
cg37006279_BC21	63268166	chr1:63259436-63269714	adDMR
cg37006282_TC21	63268221	chr1:63259436-63269714	adDMR
cg37006284_TC21	63268231	chr1:63259436-63269714	adDMR
cg37006285_BC21	63268242	chr1:63259436-63269714	adDMR
cg37006287_TC21	63268279	chr1:63259436-63269714	adDMR
cg37006292_TC21	63268717	chr1:63259436-63269714	adDMR
cg37006298_TC21	63269421	chr1:63259436-63269714	adDMR
cg37006300_BC21	63269714	chr1:63259436-63269714	adDMR
cg37047827_BC21	69684032	chr1:69684032-69687250	adDMR
cg37047829_TC21	69684316	chr1:69684032-69687250	adDMR
cg37047842_BC21	69685205	chr1:69684032-69687250	adDMR
cg37047844_TC21	69685419	chr1:69684032-69687250	adDMR
cg37047850_BC21	69685746	chr1:69684032-69687250	adDMR
cg37047854_BC21	69685946	chr1:69684032-69687250	adDMR
cg37047859_BC21	69686078	chr1:69684032-69687250	adDMR
cg37047862_TC11	69686225	chr1:69684032-69687250	adDMR
cg37047870_TC21	69686763	chr1:69684032-69687250	adDMR
cg37047875_BC21	69687142	chr1:69684032-69687250	adDMR
cg37047877_TC21	69687250	chr1:69684032-69687250	adDMR
cg37063028_TC11	71888119	chr1:71888119-71888536	adDMR
cg37063029_TC21	71888167	chr1:71888119-71888536	adDMR
cg37063036_TC21	71888401	chr1:71888119-71888536	adDMR
cg37063037_TC21	71888436	chr1:71888119-71888536	adDMR
cg37063038_BC11	71888525	chr1:71888119-71888536	adDMR
cg37063039_BC21	71888536	chr1:71888119-71888536	adDMR
cg37085138_BC11	74283920	chr1:74283920-74285596	adDMR
cg37085142_BC21	74284057	chr1:74283920-74285596	adDMR
cg37085155_BC21	74284490	chr1:74283920-74285596	adDMR
cg37085183_BC21	74284773	chr1:74283920-74285596	adDMR
cg37085187_BC21	74284840	chr1:74283920-74285596	adDMR
cg37085221_BC21	74285328	chr1:74283920-74285596	adDMR
cg37085232_BC21	74285596	chr1:74283920-74285596	adDMR
cg37095598_TC21	75209155	chr1:75209155-75211247	adDMR
cg37095612_TC21	75209487	chr1:75209155-75211247	adDMR
cg37095615_BC21	75209535	chr1:75209155-75211247	adDMR
cg37095620_TC21	75209635	chr1:75209155-75211247	adDMR
cg37095623_BC21	75209756	chr1:75209155-75211247	adDMR
cg37095624_TC21	75209803	chr1:75209155-75211247	adDMR
cg37095641_BC21	75210706	chr1:75209155-75211247	adDMR
cg37095656_TC21	75210917	chr1:75209155-75211247	adDMR
cg37095672_BC11	75211106	chr1:75209155-75211247	adDMR
cg37095674_TC11	75211138	chr1:75209155-75211247	adDMR
cg37095675_TC21	75211189	chr1:75209155-75211247	adDMR
cg37095678_BC21	75211247	chr1:75209155-75211247	adDMR
cg37120945_BC21	78195325	chr1:78195325-78198045	adDMR
cg37120979_BC21	78196312	chr1:78195325-78198045	adDMR
cg37121007_BC11	78196764	chr1:78195325-78198045	adDMR
cg37121009_TC21	78196791	chr1:78195325-78198045	adDMR
cg37121020_BC11	78196904	chr1:78195325-78198045	adDMR
cg37121023_BC21	78196984	chr1:78195325-78198045	adDMR
cg37121034_TC21	78197183	chr1:78195325-78198045	adDMR
cg37121041_TC11	78197268	chr1:78195325-78198045	adDMR
cg37121056_TC21	78197933	chr1:78195325-78198045	adDMR
cg37121059_TC21	78198045	chr1:78195325-78198045	adDMR
cg37124395_TC21	78511104	chr1:78511104-78511970	adDMR
cg37124396_TC21	78511131	chr1:78511104-78511970	adDMR
cg37124408_BC21	78511778	chr1:78511104-78511970	adDMR
cg37124409_TC21	78511828	chr1:78511104-78511970	adDMR
cg37124415_TC21	78511902	chr1:78511104-78511970	adDMR
cg37124416_TC21	78511914	chr1:78511104-78511970	adDMR
cg37124419_TC21	78511970	chr1:78511104-78511970	adDMR
cg37164500_BC21	84695499	chr1:84695499-84696843	adDMR
cg37164503_BC11	84695533	chr1:84695499-84696843	adDMR
cg37164556_BC21	84696025	chr1:84695499-84696843	adDMR
cg37164564_BC11	84696185	chr1:84695499-84696843	adDMR
cg37164577_TC21	84696385	chr1:84695499-84696843	adDMR
cg37164582_BC21	84696686	chr1:84695499-84696843	adDMR
cg37164589_BC21	84696843	chr1:84695499-84696843	adDMR
cg37166554_BC11	84934769	chr1:84934769-84935282	adDMR
cg37166559_BC21	84934817	chr1:84934769-84935282	adDMR
cg37166561_BC21	84934831	chr1:84934769-84935282	adDMR
cg37166570_BC21	84934992	chr1:84934769-84935282	adDMR
cg37166583_TC11	84935178	chr1:84934769-84935282	adDMR
cg37166587_TC21	84935253	chr1:84934769-84935282	adDMR
cg37166588_BC11	84935282	chr1:84934769-84935282	adDMR
cg37185357_BC21	87154020	chr1:87154020-87156541	adDMR
cg37185470_BC11	87154978	chr1:87154020-87156541	adDMR
cg37185477_BC21	87155220	chr1:87154020-87156541	adDMR
cg37185484_BC21	87155527	chr1:87154020-87156541	adDMR
cg37185546_TC21	87156296	chr1:87154020-87156541	adDMR
cg37185547_TC21	87156337	chr1:87154020-87156541	adDMR
cg37185549_TC21	87156370	chr1:87154020-87156541	adDMR
cg37185552_TC21	87156541	chr1:87154020-87156541	adDMR
cg37194773_TC21	88211870	chr1:88211870-88212883	adDMR
cg37194777_TC21	88212045	chr1:88211870-88212883	adDMR
cg37194780_BC21	88212172	chr1:88211870-88212883	adDMR
cg37194789_TC21	88212643	chr1:88211870-88212883	adDMR
cg37194791_BC21	88212883	chr1:88211870-88212883	adDMR
cg37194971_BC11	88237144	chr1:88237144-88239389	adDMR
cg37194973_TC11	88237299	chr1:88237144-88239389	adDMR
cg37194984_TC21	88238089	chr1:88237144-88239389	adDMR
cg37194988_TC11	88238489	chr1:88237144-88239389	adDMR
cg37194992_TC21	88238682	chr1:88237144-88239389	adDMR
cg37195001_TC21	88239389	chr1:88237144-88239389	adDMR
cg37195566_BC21	88279211	chr1:88279211-88280538	adDMR
cg37195574_BC21	88280146	chr1:88279211-88280538	adDMR
cg37195575_TC21	88280166	chr1:88279211-88280538	adDMR
cg37195578_BC21	88280279	chr1:88279211-88280538	adDMR
cg37195585_TC21	88280538	chr1:88279211-88280538	adDMR
cg37199399_BC21	88701120	chr1:88701120-88702637	adDMR
cg37199401_BC21	88701169	chr1:88701120-88702637	adDMR
cg37199429_TC21	88701529	chr1:88701120-88702637	adDMR
cg37199434_BC11	88701592	chr1:88701120-88702637	adDMR
cg37199502_BC11	88702146	chr1:88701120-88702637	adDMR
cg37199557_BC21	88702637	chr1:88701120-88702637	adDMR
cg37213680_BC21	89930276	chr1:89930276-89931831	adDMR
cg37213699_BC11	89930471	chr1:89930276-89931831	adDMR
cg37213742_BC21	89930879	chr1:89930276-89931831	adDMR
cg37213786_BC11	89931154	chr1:89930276-89931831	adDMR
cg37213808_BC21	89931432	chr1:89930276-89931831	adDMR
cg37213829_TC21	89931831	chr1:89930276-89931831	adDMR
cg36635428_BC21	9298568	chr1:9298568-9299701	adDMR
cg36635429_BC21	9298581	chr1:9298568-9299701	adDMR
cg36635435_BC21	9298753	chr1:9298568-9299701	adDMR
cg36635439_TC21	9298822	chr1:9298568-9299701	adDMR
cg36635456_TC21	9299176	chr1:9298568-9299701	adDMR
cg36635461_TC21	9299247	chr1:9298568-9299701	adDMR
cg36635489_TC21	9299701	chr1:9298568-9299701	adDMR
cg28927857_TC21	103028416	chr10:103028416-103029064	adDMR
cg28927886_TC21	103028773	chr10:103028416-103029064	adDMR
cg28927888_BC11	103028832	chr10:103028416-103029064	adDMR
cg28927891_BC21	103028949	chr10:103028416-103029064	adDMR
cg28927896_BC21	103029064	chr10:103028416-103029064	adDMR
cg28951537_TC21	107271516	chr10:107271516-107274021	adDMR
cg28951541_TC21	107271654	chr10:107271516-107274021	adDMR
cg28951557_TC11	107271892	chr10:107271516-107274021	adDMR
cg28951574_BC11	107272154	chr10:107271516-107274021	adDMR
cg28951597_TC11	107272497	chr10:107271516-107274021	adDMR
cg28951625_TC21	107273239	chr10:107271516-107274021	adDMR
cg28951631_TC21	107274021	chr10:107271516-107274021	adDMR
cg28974995_TC21	110455227	chr10:110455227-110456294	adDMR
cg28974996_BC21	110455308	chr10:110455227-110456294	adDMR
cg28975018_BC11	110455732	chr10:110455227-110456294	adDMR
cg28975071_BC21	110455999	chr10:110455227-110456294	adDMR
cg28975082_TC21	110456294	chr10:110455227-110456294	adDMR
cg29031048_TC21	116964334	chr10:116964334-116966308	adDMR
cg29031052_TC21	116964795	chr10:116964334-116966308	adDMR
cg29031055_TC21	116964945	chr10:116964334-116966308	adDMR
cg29031063_TC21	116965623	chr10:116964334-116966308	adDMR
cg29031064_BC21	116965660	chr10:116964334-116966308	adDMR
cg29031068_BC21	116966253	chr10:116964334-116966308	adDMR
cg29031069_TC11	116966308	chr10:116964334-116966308	adDMR
cg29089319_BC21	121498193	chr10:121498193-121498654	adDMR
cg29089320_BC21	121498235	chr10:121498193-121498654	adDMR
cg29089321_TC11	121498258	chr10:121498193-121498654	adDMR
cg29089330_TC21	121498626	chr10:121498193-121498654	adDMR
cg29089331_BC21	121498654	chr10:121498193-121498654	adDMR
cg29100534_TC11	122448285	chr10:122448285-122449746	adDMR
cg29100585_BC11	122448990	chr10:122448285-122449746	adDMR
cg29100600_BC21	122449212	chr10:122448285-122449746	adDMR
cg29100601_BC21	122449241	chr10:122448285-122449746	adDMR
cg29100613_BC21	122449320	chr10:122448285-122449746	adDMR
cg29100615_BC11	122449380	chr10:122448285-122449746	adDMR
cg29100634_BC11	122449746	chr10:122448285-122449746	adDMR
cg29102602_BC21	122678161	chr10:122678161-122680500	adDMR
cg29102606_TC21	122678303	chr10:122678161-122680500	adDMR
cg29102611_BC21	122678406	chr10:122678161-122680500	adDMR
cg29102612_BC11	122678462	chr10:122678161-122680500	adDMR
cg29102688_TC21	122679227	chr10:122678161-122680500	adDMR
cg29102689_BC21	122679248	chr10:122678161-122680500	adDMR
cg29102722_TC21	122679675	chr10:122678161-122680500	adDMR
cg29102739_BC11	122680013	chr10:122678161-122680500	adDMR
cg29102756_TC21	122680500	chr10:122678161-122680500	adDMR
cg29151545_BC21	127664929	chr10:127664929-127667317	adDMR
cg29151548_BC21	127664993	chr10:127664929-127667317	adDMR
cg29151567_TC21	127665936	chr10:127664929-127667317	adDMR
cg29151574_BC11	127666227	chr10:127664929-127667317	adDMR
cg29151583_BC21	127666432	chr10:127664929-127667317	adDMR
cg29151662_BC21	127667303	chr10:127664929-127667317	adDMR
cg29151663_TC21	127667317	chr10:127664929-127667317	adDMR
cg29162332_BC11	128495054	chr10:128495054-128495424	adDMR
cg29162333_TC21	128495099	chr10:128495054-128495424	adDMR
cg29162336_TC21	128495196	chr10:128495054-128495424	adDMR
cg29162337_BC21	128495212	chr10:128495054-128495424	adDMR
cg29162340_TC21	128495424	chr10:128495054-128495424	adDMR
cg29167690_BC21	128918025	chr10:128918025-128924104	adDMR
cg29167691_TC21	128918094	chr10:128918025-128924104	adDMR
cg29167700_BC11	128918488	chr10:128918025-128924104	adDMR
cg29167701_BC11	128918501	chr10:128918025-128924104	adDMR
cg29167704_TC21	128919023	chr10:128918025-128924104	adDMR
cg29167706_BC21	128919094	chr10:128918025-128924104	adDMR
cg29167711_BC21	128919524	chr10:128918025-128924104	adDMR
cg29167721_BC21	128920183	chr10:128918025-128924104	adDMR
cg29167728_BC11	128921007	chr10:128918025-128924104	adDMR
cg29167734_BC21	128921817	chr10:128918025-128924104	adDMR
cg29167735_BC21	128922025	chr10:128918025-128924104	adDMR
cg29167741_BC21	128922492	chr10:128918025-128924104	adDMR
cg29167749_BC21	128922759	chr10:128918025-128924104	adDMR
cg29167792_TC21	128923640	chr10:128918025-128924104	adDMR
cg29167793_BC21	128923679	chr10:128918025-128924104	adDMR
cg29167798_BC21	128924021	chr10:128918025-128924104	adDMR
cg29167800_BC21	128924078	chr10:128918025-128924104	adDMR
cg29167802_BC21	128924104	chr10:128918025-128924104	adDMR
cg28266580_TC21	22819286	chr10:22819286-22820047	adDMR
cg28266602_TC11	22819519	chr10:22819286-22820047	adDMR
cg28266603_BC21	22819532	chr10:22819286-22820047	adDMR
cg28266604_BC21	22819571	chr10:22819286-22820047	adDMR
cg28266627_BC21	22820047	chr10:22819286-22820047	adDMR
cg28294726_BC21	26077820	chr10:26077820-26079088	adDMR
cg28294730_TC11	26077908	chr10:26077820-26079088	adDMR
cg28294732_BC21	26078030	chr10:26077820-26079088	adDMR
cg28294806_TC21	26078802	chr10:26077820-26079088	adDMR
cg28294819_BC21	26078976	chr10:26077820-26079088	adDMR
cg28294825_BC21	26079088	chr10:26077820-26079088	adDMR
cg28313434_TC11	29146847	chr10:29146847-29148386	adDMR
cg28313474_TC11	29147323	chr10:29146847-29148386	adDMR
cg28313507_BC21	29147819	chr10:29146847-29148386	adDMR
cg28313516_BC21	29148217	chr10:29146847-29148386	adDMR
cg28313518_TC11	29148269	chr10:29146847-29148386	adDMR
cg28313519_BC21	29148284	chr10:29146847-29148386	adDMR
cg28313521_BC11	29148317	chr10:29146847-29148386	adDMR
cg28313529_BC11	29148386	chr10:29146847-29148386	adDMR
cg28315933_TC11	29535509	chr10:29535509-29535953	adDMR
cg28315937_TC11	29535560	chr10:29535509-29535953	adDMR
cg28315939_BC21	29535594	chr10:29535509-29535953	adDMR
cg28315961_TC21	29535833	chr10:29535509-29535953	adDMR
cg28315967_TC21	29535930	chr10:29535509-29535953	adDMR
cg28315969_BC21	29535953	chr10:29535509-29535953	adDMR
cg28383996_BC21	41070433	chr10:41070433-41072601	adDMR
cg28384007_BC21	41070821	chr10:41070433-41072601	adDMR
cg28384009_BC11	41070846	chr10:41070433-41072601	adDMR
cg28384017_TC11	41070948	chr10:41070433-41072601	adDMR
cg28384019_BC21	41071029	chr10:41070433-41072601	adDMR
cg28384030_BC21	41071194	chr10:41070433-41072601	adDMR
cg28384042_BC11	41071323	chr10:41070433-41072601	adDMR
cg28384047_TC21	41071428	chr10:41070433-41072601	adDMR
cg28384075_TC11	41071795	chr10:41070433-41072601	adDMR
cg28384077_TC21	41071917	chr10:41070433-41072601	adDMR
cg28384104_BC11	41072408	chr10:41070433-41072601	adDMR
cg28384106_BC11	41072601	chr10:41070433-41072601	adDMR
cg28400109_BC21	42478186	chr10:42478186-42478506	adDMR
cg28400127_BC21	42478384	chr10:42478186-42478506	adDMR
cg28400134_TC21	42478473	chr10:42478186-42478506	adDMR
cg28400135_TC21	42478488	chr10:42478186-42478506	adDMR
cg28400136_BC11	42478506	chr10:42478186-42478506	adDMR
cg28401443_TC21	42581052	chr10:42581052-42583860	adDMR
cg28401457_BC21	42581779	chr10:42581052-42583860	adDMR
cg28401458_TC11	42581872	chr10:42581052-42583860	adDMR
cg28401484_BC21	42582318	chr10:42581052-42583860	adDMR
cg28401539_BC21	42583054	chr10:42581052-42583860	adDMR
cg28401568_BC11	42583593	chr10:42581052-42583860	adDMR
cg28401571_BC21	42583629	chr10:42581052-42583860	adDMR
cg28401579_BC21	42583806	chr10:42581052-42583860	adDMR
cg28401586_BC21	42583860	chr10:42581052-42583860	adDMR
cg28415170_TC21	43745761	chr10:43745761-43746553	adDMR
cg28415171_BC21	43745908	chr10:43745761-43746553	adDMR
cg28415173_TC21	43746251	chr10:43745761-43746553	adDMR
cg28415174_TC11	43746304	chr10:43745761-43746553	adDMR
cg28415177_TC21	43746476	chr10:43745761-43746553	adDMR
cg28415179_BC21	43746553	chr10:43745761-43746553	adDMR
cg28122132_BC21	4620542	chr10:4620542-4621750	adDMR
cg28122134_BC21	4620660	chr10:4620542-4621750	adDMR
cg28122137_TC21	4620915	chr10:4620542-4621750	adDMR
cg28122145_BC21	4621094	chr10:4620542-4621750	adDMR
cg28122146_TC21	4621122	chr10:4620542-4621750	adDMR
cg28122149_TC21	4621215	chr10:4620542-4621750	adDMR
cg28122161_TC21	4621750	chr10:4620542-4621750	adDMR
cg28450276_BC11	49783119	chr10:49783119-49783788	adDMR
cg28450280_BC21	49783181	chr10:49783119-49783788	adDMR
cg28450291_BC21	49783339	chr10:49783119-49783788	adDMR
cg28450295_TC21	49783444	chr10:49783119-49783788	adDMR
cg28450300_TC21	49783606	chr10:49783119-49783788	adDMR
cg28450302_BC11	49783698	chr10:49783119-49783788	adDMR
cg28450304_BC21	49783788	chr10:49783119-49783788	adDMR
cg28551422_TC21	62887102	chr10:62887102-62887457	adDMR
cg28551435_BC21	62887284	chr10:62887102-62887457	adDMR
cg28551437_BC21	62887335	chr10:62887102-62887457	adDMR
cg28551442_BC21	62887392	chr10:62887102-62887457	adDMR
cg28551443_BC11	62887457	chr10:62887102-62887457	adDMR
cg28604593_BC21	69212629	chr10:69212629-69213603	adDMR
cg28604619_BC21	69213020	chr10:69212629-69213603	adDMR
cg28604620_BC21	69213038	chr10:69212629-69213603	adDMR
cg28604621_BC11	69213053	chr10:69212629-69213603	adDMR
cg28604681_TC21	69213603	chr10:69212629-69213603	adDMR
cg28659536_BC11	75516922	chr10:75516922-75518234	adDMR
cg28659537_TC21	75516968	chr10:75516922-75518234	adDMR
cg28659593_BC21	75517731	chr10:75516922-75518234	adDMR
cg28659597_TC11	75517836	chr10:75516922-75518234	adDMR
cg28659598_BC21	75517895	chr10:75516922-75518234	adDMR
cg28659613_TC21	75518081	chr10:75516922-75518234	adDMR
cg28659621_BC21	75518234	chr10:75516922-75518234	adDMR
cg28707608_BC21	79818988	chr10:79818988-79822845	adDMR
cg28707617_BC21	79819105	chr10:79818988-79822845	adDMR
cg28707620_TC21	79819167	chr10:79818988-79822845	adDMR
cg28707631_TC11	79819426	chr10:79818988-79822845	adDMR
cg28707637_BC21	79819504	chr10:79818988-79822845	adDMR
cg28707639_TC21	79819564	chr10:79818988-79822845	adDMR
cg28707655_TC21	79819898	chr10:79818988-79822845	adDMR
cg28707673_TC11	79820752	chr10:79818988-79822845	adDMR
cg28707679_TC21	79821038	chr10:79818988-79822845	adDMR
cg28707688_TC21	79821677	chr10:79818988-79822845	adDMR
cg28707706_TC21	79822360	chr10:79818988-79822845	adDMR
cg28707716_BC21	79822538	chr10:79818988-79822845	adDMR
cg28707725_TC21	79822834	chr10:79818988-79822845	adDMR
cg28707726_BC21	79822845	chr10:79818988-79822845	adDMR
cg28708291_BC21	79856934	chr10:79856934-79859622	adDMR
cg28708298_TC21	79857477	chr10:79856934-79859622	adDMR
cg28708299_TC21	79857582	chr10:79856934-79859622	adDMR
cg28708302_TC21	79857862	chr10:79856934-79859622	adDMR
cg28708304_TC21	79858260	chr10:79856934-79859622	adDMR
cg28708312_BC21	79858689	chr10:79856934-79859622	adDMR
cg28708318_TC21	79858874	chr10:79856934-79859622	adDMR
cg28708337_TC21	79859622	chr10:79856934-79859622	adDMR
cg28718234_BC21	80312634	chr10:80312634-80315407	adDMR
cg28718248_BC21	80312876	chr10:80312634-80315407	adDMR
cg28718249_BC11	80312890	chr10:80312634-80315407	adDMR
cg28718258_TC21	80313044	chr10:80312634-80315407	adDMR
cg28718279_BC11	80313343	chr10:80312634-80315407	adDMR
cg28718300_TC21	80313765	chr10:80312634-80315407	adDMR
cg28718306_BC11	80314028	chr10:80312634-80315407	adDMR
cg28718314_BC21	80314279	chr10:80312634-80315407	adDMR
cg28718317_TC21	80314373	chr10:80312634-80315407	adDMR
cg28718321_TC11	80314484	chr10:80312634-80315407	adDMR
cg28718338_TC21	80315009	chr10:80312634-80315407	adDMR
cg28718344_TC21	80315075	chr10:80312634-80315407	adDMR
cg28718357_TC21	80315255	chr10:80312634-80315407	adDMR
cg28718358_TC21	80315267	chr10:80312634-80315407	adDMR
cg28718365_BC21	80315373	chr10:80312634-80315407	adDMR
cg28718368_TC21	80315407	chr10:80312634-80315407	adDMR
cg28724514_BC21	80606011	chr10:80606011-80607606	adDMR
cg28724515_BC21	80606125	chr10:80606011-80607606	adDMR
cg28724531_BC21	80606446	chr10:80606011-80607606	adDMR
cg28724549_BC21	80606724	chr10:80606011-80607606	adDMR
cg28724591_TC11	80607606	chr10:80606011-80607606	adDMR
cg28774772_TC21	84758992	chr10:84758992-84760210	adDMR
cg28774786_BC11	84759161	chr10:84758992-84760210	adDMR
cg28774799_BC21	84759301	chr10:84758992-84760210	adDMR
cg28774806_BC21	84759448	chr10:84758992-84760210	adDMR
cg28774820_TC21	84760086	chr10:84758992-84760210	adDMR
cg28774824_BC21	84760121	chr10:84758992-84760210	adDMR
cg28774834_TC21	84760210	chr10:84758992-84760210	adDMR
cg28812523_TC21	88885779	chr10:88885779-88886402	adDMR
cg28812531_BC21	88885920	chr10:88885779-88886402	adDMR
cg28812549_BC21	88886115	chr10:88885779-88886402	adDMR
cg28812567_BC11	88886351	chr10:88885779-88886402	adDMR
cg28812571_BC21	88886402	chr10:88885779-88886402	adDMR
cg28852176_BC21	93488687	chr10:93488687-93490053	adDMR
cg28852181_BC21	93489151	chr10:93488687-93490053	adDMR
cg28852181_BC22	93489151	chr10:93488687-93490053	adDMR
cg28852183_TC11	93489171	chr10:93488687-93490053	adDMR
cg28852186_TC21	93489230	chr10:93488687-93490053	adDMR
cg28852203_BC21	93490053	chr10:93488687-93490053	adDMR
cg28865725_BC21	94575120	chr10:94575120-94576244	adDMR
cg28865726_TC21	94575131	chr10:94575120-94576244	adDMR
cg28865738_TC21	94576032	chr10:94575120-94576244	adDMR
cg28865742_TC21	94576210	chr10:94575120-94576244	adDMR
cg28865743_BC21	94576244	chr10:94575120-94576244	adDMR
cg30045867_TC21	101168055	chr11:101168055-101178395	adDMR
cg30045884_TC21	101168685	chr11:101168055-101178395	adDMR
cg30045896_BC21	101169610	chr11:101168055-101178395	adDMR
cg30045911_BC21	101170280	chr11:101168055-101178395	adDMR
cg30045913_TC21	101170307	chr11:101168055-101178395	adDMR
cg30045934_TC21	101170666	chr11:101168055-101178395	adDMR
cg30045961_BC11	101171013	chr11:101168055-101178395	adDMR
cg30045971_BC21	101171214	chr11:101168055-101178395	adDMR
cg30046004_BC21	101171685	chr11:101168055-101178395	adDMR
cg30046036_BC11	101172438	chr11:101168055-101178395	adDMR
cg30046044_TC21	101173149	chr11:101168055-101178395	adDMR
cg30046066_TC21	101173756	chr11:101168055-101178395	adDMR
cg30046069_BC11	101173814	chr11:101168055-101178395	adDMR
cg30046072_BC21	101173864	chr11:101168055-101178395	adDMR
cg30046116_TC21	101174362	chr11:101168055-101178395	adDMR
cg30046133_TC11	101175089	chr11:101168055-101178395	adDMR
cg30046138_BC21	101175549	chr11:101168055-101178395	adDMR
cg30046139_TC11	101175621	chr11:101168055-101178395	adDMR
cg30046143_BC21	101175913	chr11:101168055-101178395	adDMR
cg30046144_TC21	101175930	chr11:101168055-101178395	adDMR
cg30046149_BC11	101175983	chr11:101168055-101178395	adDMR
cg30046164_BC21	101176417	chr11:101168055-101178395	adDMR
cg30046176_BC11	101176743	chr11:101168055-101178395	adDMR
cg30046190_BC21	101177438	chr11:101168055-101178395	adDMR
cg30046194_BC21	101177494	chr11:101168055-101178395	adDMR
cg30046198_BC21	101177572	chr11:101168055-101178395	adDMR
cg30046222_BC21	101178395	chr11:101168055-101178395	adDMR
cg30064184_BC21	102406362	chr11:102406362-102408572	adDMR
cg30064187_BC21	102406579	chr11:102406362-102408572	adDMR
cg30064190_BC21	102406831	chr11:102406362-102408572	adDMR
cg30064194_TC11	102406911	chr11:102406362-102408572	adDMR
cg30064195_TC21	102406967	chr11:102406362-102408572	adDMR
cg30064214_TC11	102407348	chr11:102406362-102408572	adDMR
cg30064275_TC11	102407803	chr11:102406362-102408572	adDMR
cg30064281_TC21	102407855	chr11:102406362-102408572	adDMR
cg30064285_TC11	102407940	chr11:102406362-102408572	adDMR
cg30064286_BC21	102407974	chr11:102406362-102408572	adDMR
cg30064300_BC21	102408377	chr11:102406362-102408572	adDMR
cg30064306_TC21	102408448	chr11:102406362-102408572	adDMR
cg30064316_TC21	102408572	chr11:102406362-102408572	adDMR
cg30104030_TC21	105922952	chr11:105922952-105923648	adDMR
cg30104038_TC21	105923339	chr11:105922952-105923648	adDMR
cg30104041_BC21	105923494	chr11:105922952-105923648	adDMR
cg30104043_TC21	105923594	chr11:105922952-105923648	adDMR
cg30104044_BC21	105923648	chr11:105922952-105923648	adDMR
cg30115036_TC21	106782253	chr11:106782253-106784118	adDMR
cg30115043_BC11	106783047	chr11:106782253-106784118	adDMR
cg30115044_TC21	106783254	chr11:106782253-106784118	adDMR
cg30115045_TC11	106783266	chr11:106782253-106784118	adDMR
cg30115046_TC21	106783319	chr11:106782253-106784118	adDMR
cg30115057_TC21	106784118	chr11:106782253-106784118	adDMR
cg30117799_TC21	107029468	chr11:107029468-107030349	adDMR
cg30117801_TC21	107029560	chr11:107029468-107030349	adDMR
cg30117803_BC11	107029642	chr11:107029468-107030349	adDMR
cg30117822_TC21	107030083	chr11:107029468-107030349	adDMR
cg30117825_BC11	107030349	chr11:107029468-107030349	adDMR
cg30138815_BC21	108920058	chr11:108920058-108923740	adDMR
cg30138850_BC11	108920425	chr11:108920058-108923740	adDMR
cg30138891_BC21	108920835	chr11:108920058-108923740	adDMR
cg30138965_TC11	108921439	chr11:108920058-108923740	adDMR
cg30139000_TC21	108921815	chr11:108920058-108923740	adDMR
cg30139053_TC21	108922782	chr11:108920058-108923740	adDMR
cg30139056_BC11	108922827	chr11:108920058-108923740	adDMR
cg30139071_BC21	108923296	chr11:108920058-108923740	adDMR
cg30139089_TC21	108923740	chr11:108920058-108923740	adDMR
cg30143244_BC11	109269858	chr11:109269858-109271483	adDMR
cg30143252_TC21	109270125	chr11:109269858-109271483	adDMR
cg30143258_BC21	109270573	chr11:109269858-109271483	adDMR
cg30143260_BC21	109270630	chr11:109269858-109271483	adDMR
cg30143261_TC21	109270643	chr11:109269858-109271483	adDMR
cg30143269_TC21	109271483	chr11:109269858-109271483	adDMR
cg30174893_BC11	112780989	chr11:112780989-112782243	adDMR
cg30174895_TC21	112781023	chr11:112780989-112782243	adDMR
cg30174923_BC21	112781520	chr11:112780989-112782243	adDMR
cg30174930_BC21	112781681	chr11:112780989-112782243	adDMR
cg30174959_BC21	112782181	chr11:112780989-112782243	adDMR
cg30174963_TC21	112782243	chr11:112780989-112782243	adDMR
cg30211937_BC21	115447108	chr11:115447108-115448995	adDMR
cg30211941_BC21	115447608	chr11:115447108-115448995	adDMR
cg30211945_BC21	115447766	chr11:115447108-115448995	adDMR
cg30211959_BC21	115447988	chr11:115447108-115448995	adDMR
cg30211960_BC21	115448024	chr11:115447108-115448995	adDMR
cg30211971_BC11	115448148	chr11:115447108-115448995	adDMR
cg30211989_BC21	115448995	chr11:115447108-115448995	adDMR
cg30232893_TC21	116668533	chr11:116668533-116668645	adDMR
cg30232894_TC11	116668584	chr11:116668533-116668645	adDMR
cg30232894_TO11	116668584	chr11:116668533-116668645	adDMR
cg30232894_TO21	116668584	chr11:116668533-116668645	adDMR
cg30232898_TC21	116668645	chr11:116668533-116668645	adDMR
cg30250781_TC21	117872393	chr11:117872393-117873571	adDMR
cg30250788_TC21	117873036	chr11:117872393-117873571	adDMR
cg30250814_BC21	117873269	chr11:117872393-117873571	adDMR
cg30250823_TC11	117873412	chr11:117872393-117873571	adDMR
cg30250826_BC11	117873433	chr11:117872393-117873571	adDMR
cg30250835_BC11	117873571	chr11:117872393-117873571	adDMR
cg30281405_TC21	119913254	chr11:119913254-119914237	adDMR
cg30281408_BC11	119913441	chr11:119913254-119914237	adDMR
cg30281409_BC21	119913454	chr11:119913254-119914237	adDMR
cg30281413_TC21	119913524	chr11:119913254-119914237	adDMR
cg30281418_BC21	119913616	chr11:119913254-119914237	adDMR
cg30281475_BC21	119914213	chr11:119913254-119914237	adDMR
cg30281476_TC21	119914237	chr11:119913254-119914237	adDMR
cg29252895_TC21	12025124	chr11:12025124-12026855	adDMR
cg29252898_BC21	12025411	chr11:12025124-12026855	adDMR
cg29252903_BC11	12025481	chr11:12025124-12026855	adDMR
cg29252928_TC21	12025700	chr11:12025124-12026855	adDMR
cg29252933_BC21	12025820	chr11:12025124-12026855	adDMR
cg29252968_TC21	12026141	chr11:12025124-12026855	adDMR
cg29252969_TC21	12026152	chr11:12025124-12026855	adDMR
cg29253046_TC21	12026797	chr11:12025124-12026855	adDMR
cg29253050_TC21	12026855	chr11:12025124-12026855	adDMR
cg29289549_BC21	19018645	chr11:19018645-19019756	adDMR
cg29289554_BC21	19018780	chr11:19018645-19019756	adDMR
cg29289557_TC21	19018899	chr11:19018645-19019756	adDMR
cg29289563_BC21	19019044	chr11:19018645-19019756	adDMR
cg29289602_BC21	19019756	chr11:19018645-19019756	adDMR
cg29320622_TC21	22860094	chr11:22860094-22860979	adDMR
cg29320623_BC21	22860099	chr11:22860094-22860979	adDMR
cg29320624_BC21	22860148	chr11:22860094-22860979	adDMR
cg29320640_BC21	22860451	chr11:22860094-22860979	adDMR
cg29320641_TC21	22860462	chr11:22860094-22860979	adDMR
cg29320655_TC21	22860662	chr11:22860094-22860979	adDMR
cg29320665_TC11	22860943	chr11:22860094-22860979	adDMR
cg29320667_TC21	22860979	chr11:22860094-22860979	adDMR
cg29321481_TC21	22971841	chr11:22971841-22974382	adDMR
cg29321484_BC21	22971952	chr11:22971841-22974382	adDMR
cg29321486_TC21	22971982	chr11:22971841-22974382	adDMR
cg29321487_BC11	22971999	chr11:22971841-22974382	adDMR
cg29321488_BC21	22972010	chr11:22971841-22974382	adDMR
cg29321490_TC21	22972054	chr11:22971841-22974382	adDMR
cg29321497_TC21	22972131	chr11:22971841-22974382	adDMR
cg29321498_BC21	22972174	chr11:22971841-22974382	adDMR
cg29321499_BC21	22972184	chr11:22971841-22974382	adDMR
cg29321500_BC21	22972202	chr11:22971841-22974382	adDMR
cg29321505_TC21	22972264	chr11:22971841-22974382	adDMR
cg29321506_TC21	22972320	chr11:22971841-22974382	adDMR
cg29321531_TC21	22972635	chr11:22971841-22974382	adDMR
cg29321532_TC11	22972646	chr11:22971841-22974382	adDMR
cg29321539_BC21	22972749	chr11:22971841-22974382	adDMR
cg29321544_BC11	22972809	chr11:22971841-22974382	adDMR
cg29321546_BC11	22972837	chr11:22971841-22974382	adDMR
cg29321548_BC11	22972855	chr11:22971841-22974382	adDMR
cg29321552_TC21	22972894	chr11:22971841-22974382	adDMR
cg29321553_BC11	22972904	chr11:22971841-22974382	adDMR
cg29321554_TC21	22972924	chr11:22971841-22974382	adDMR
cg29321557_TC21	22972952	chr11:22971841-22974382	adDMR
cg29321561_BC21	22973087	chr11:22971841-22974382	adDMR
cg29321563_BC11	22973121	chr11:22971841-22974382	adDMR
cg29321579_BC21	22973365	chr11:22971841-22974382	adDMR
cg29321580_TC21	22973383	chr11:22971841-22974382	adDMR
cg29321583_BC11	22973460	chr11:22971841-22974382	adDMR
cg29321587_BC21	22973654	chr11:22971841-22974382	adDMR
cg29321588_BC11	22973670	chr11:22971841-22974382	adDMR
cg29321591_BC21	22973739	chr11:22971841-22974382	adDMR
cg29321594_TC21	22973784	chr11:22971841-22974382	adDMR
cg29321595_TC21	22973823	chr11:22971841-22974382	adDMR
cg29321596_TC11	22973866	chr11:22971841-22974382	adDMR
cg29321598_BC11	22973934	chr11:22971841-22974382	adDMR
cg29321599_TC21	22973947	chr11:22971841-22974382	adDMR
cg29321606_BC21	22974211	chr11:22971841-22974382	adDMR
cg29321608_BC21	22974382	chr11:22971841-22974382	adDMR
cg29387452_TC11	33203551	chr11:33203551-33204552	adDMR
cg29387457_BC21	33203627	chr11:33203551-33204552	adDMR
cg29387461_BC21	33203696	chr11:33203551-33204552	adDMR
cg29387465_BC11	33203810	chr11:33203551-33204552	adDMR
cg29387485_TC21	33203988	chr11:33203551-33204552	adDMR
cg29387524_BC21	33204552	chr11:33203551-33204552	adDMR
cg29178727_BC11	3347314	chr11:3347314-3347727	adDMR
cg29178728_TC21	3347330	chr11:3347314-3347727	adDMR
cg29178731_TC21	3347624	chr11:3347314-3347727	adDMR
cg29178733_TC21	3347645	chr11:3347314-3347727	adDMR
cg29178735_TC21	3347711	chr11:3347314-3347727	adDMR
cg29178736_TC11	3347727	chr11:3347314-3347727	adDMR
cg29424022_BC11	37236052	chr11:37236052-37236685	adDMR
cg29424035_TC21	37236197	chr11:37236052-37236685	adDMR
cg29424076_TC11	37236577	chr11:37236052-37236685	adDMR
cg29424080_BC21	37236654	chr11:37236052-37236685	adDMR
cg29424083_BC11	37236685	chr11:37236052-37236685	adDMR
cg29475990_BC21	45805369	chr11:45805369-45806089	adDMR
cg29475991_BC21	45805400	chr11:45805369-45806089	adDMR
cg29475992_BC21	45805438	chr11:45805369-45806089	adDMR
cg29475994_BC21	45805640	chr11:45805369-45806089	adDMR
cg29475998_TC11	45806089	chr11:45805369-45806089	adDMR
cg29549688_BC21	53772483	chr11:53772483-53774362	adDMR
cg29549699_BC21	53773337	chr11:53772483-53774362	adDMR
cg29549701_BC21	53773346	chr11:53772483-53774362	adDMR
cg29549703_TC11	53773464	chr11:53772483-53774362	adDMR
cg29549721_TC21	53774362	chr11:53772483-53774362	adDMR
cg29559747_BC21	54902441	chr11:54902441-54903172	adDMR
cg29559748_BC21	54902485	chr11:54902441-54903172	adDMR
cg29559752_BC21	54902622	chr11:54902441-54903172	adDMR
cg29559753_BC21	54902642	chr11:54902441-54903172	adDMR
cg29559767_BC21	54902929	chr11:54902441-54903172	adDMR
cg29559783_BC11	54903172	chr11:54902441-54903172	adDMR
cg29584315_BC21	57831503	chr11:57831503-57832850	adDMR
cg29584316_BC21	57831515	chr11:57831503-57832850	adDMR
cg29584334_BC21	57831829	chr11:57831503-57832850	adDMR
cg29584342_TC21	57831986	chr11:57831503-57832850	adDMR
cg29584343_TC11	57831997	chr11:57831503-57832850	adDMR
cg29584361_BC21	57832797	chr11:57831503-57832850	adDMR
cg29584366_BC11	57832850	chr11:57831503-57832850	adDMR
cg29214230_BC21	6388982	chr11:6388982-6391240	adDMR
cg29214248_BC21	6389171	chr11:6388982-6391240	adDMR
cg29214318_TC21	6389617	chr11:6388982-6391240	adDMR
cg29214326_BC21	6389743	chr11:6388982-6391240	adDMR
cg29214328_BC21	6389779	chr11:6388982-6391240	adDMR
cg29214330_TC21	6389808	chr11:6388982-6391240	adDMR
cg29214340_TC11	6389945	chr11:6388982-6391240	adDMR
cg29214345_TC11	6390370	chr11:6388982-6391240	adDMR
cg29214356_BC21	6391240	chr11:6388982-6391240	adDMR
cg29711996_BC21	69876016	chr11:69876016-69878601	adDMR
cg29711999_TC21	69876319	chr11:69876016-69878601	adDMR
cg29712000_TC21	69876370	chr11:69876016-69878601	adDMR
cg29712009_BC21	69877006	chr11:69876016-69878601	adDMR
cg29712032_BC21	69877930	chr11:69876016-69878601	adDMR
cg29712034_TC21	69877982	chr11:69876016-69878601	adDMR
cg29712043_BC21	69878601	chr11:69876016-69878601	adDMR
cg29714529_TC21	69999262	chr11:69999262-70000873	adDMR
cg29714532_TC21	69999322	chr11:69999262-70000873	adDMR
cg29714537_BC21	69999417	chr11:69999262-70000873	adDMR
cg29714540_TC21	69999796	chr11:69999262-70000873	adDMR
cg29714547_BC21	69999970	chr11:69999262-70000873	adDMR
cg29714555_TC21	70000471	chr11:69999262-70000873	adDMR
cg29714561_BC21	70000561	chr11:69999262-70000873	adDMR
cg29714597_BC21	70000873	chr11:69999262-70000873	adDMR
cg29722989_BC11	70615711	chr11:70615711-70617219	adDMR
cg29722991_TC11	70615726	chr11:70615711-70617219	adDMR
cg29722992_TC21	70615745	chr11:70615711-70617219	adDMR
cg29722997_TC21	70615934	chr11:70615711-70617219	adDMR
cg29723016_TC21	70616602	chr11:70615711-70617219	adDMR
cg29723024_BC21	70616971	chr11:70615711-70617219	adDMR
cg29723030_TC21	70617219	chr11:70615711-70617219	adDMR
cg29732561_BC11	71749773	chr11:71749773-71751671	adDMR
cg29732566_BC11	71750072	chr11:71749773-71751671	adDMR
cg29732575_TC11	71750721	chr11:71749773-71751671	adDMR
cg29732658_BC21	71751459	chr11:71749773-71751671	adDMR
cg29732659_TC11	71751500	chr11:71749773-71751671	adDMR
cg29732667_TC11	71751571	chr11:71749773-71751671	adDMR
cg29732673_TC21	71751671	chr11:71749773-71751671	adDMR
cg29758475_TC21	74836879	chr11:74836879-74838498	adDMR
cg29758483_BC21	74837434	chr11:74836879-74838498	adDMR
cg29758487_TC11	74837510	chr11:74836879-74838498	adDMR
cg29758490_BC21	74837649	chr11:74836879-74838498	adDMR
cg29758493_TC11	74837683	chr11:74836879-74838498	adDMR
cg29758523_BC11	74838141	chr11:74836879-74838498	adDMR
cg29758555_TC21	74838498	chr11:74836879-74838498	adDMR
cg29768930_BC21	75650227	chr11:75650227-75652200	adDMR
cg29768934_TC21	75650626	chr11:75650227-75652200	adDMR
cg29768936_BC21	75650659	chr11:75650227-75652200	adDMR
cg29768954_BC21	75651403	chr11:75650227-75652200	adDMR
cg29768985_BC21	75651739	chr11:75650227-75652200	adDMR
cg29769007_TC21	75652141	chr11:75650227-75652200	adDMR
cg29769008_BC21	75652200	chr11:75650227-75652200	adDMR
cg29775807_BC21	76243545	chr11:76243545-76244506	adDMR
cg29775808_BC21	76243574	chr11:76243545-76244506	adDMR
cg29775812_BC21	76243634	chr11:76243545-76244506	adDMR
cg29775832_BC11	76243836	chr11:76243545-76244506	adDMR
cg29775833_BC21	76243847	chr11:76243545-76244506	adDMR
cg29775846_BC21	76243954	chr11:76243545-76244506	adDMR
cg29775857_BC21	76244313	chr11:76243545-76244506	adDMR
cg29775860_TC21	76244406	chr11:76243545-76244506	adDMR
cg29775864_TC11	76244506	chr11:76243545-76244506	adDMR
cg29776409_BC21	76292264	chr11:76292264-76294215	adDMR
cg29776413_BC11	76292480	chr11:76292264-76294215	adDMR
cg29776421_TC21	76292639	chr11:76292264-76294215	adDMR
cg29776425_BC11	76292707	chr11:76292264-76294215	adDMR
cg29776440_TC21	76293337	chr11:76292264-76294215	adDMR
cg29776451_TC21	76294215	chr11:76292264-76294215	adDMR
cg29789552_TC21	77514739	chr11:77514739-77516263	adDMR
cg29789624_TC21	77515613	chr11:77514739-77516263	adDMR
cg29789636_BC11	77515770	chr11:77514739-77516263	adDMR
cg29789650_BC21	77515945	chr11:77514739-77516263	adDMR
cg29789658_BC11	77516061	chr11:77514739-77516263	adDMR
cg29789662_TC11	77516263	chr11:77514739-77516263	adDMR
cg29789690_TC11	77518516	chr11:77518516-77519251	adDMR
cg29789693_TC21	77518620	chr11:77518516-77519251	adDMR
cg29789694_BC11	77518649	chr11:77518516-77519251	adDMR
cg29789707_BC21	77519180	chr11:77518516-77519251	adDMR
cg29789708_TC21	77519251	chr11:77518516-77519251	adDMR
cg29836871_BC11	81968345	chr11:81968345-81968646	adDMR
cg29836872_TC21	81968408	chr11:81968345-81968646	adDMR
cg29836876_BC21	81968546	chr11:81968345-81968646	adDMR
cg29836879_TC21	81968601	chr11:81968345-81968646	adDMR
cg29836881_BC11	81968646	chr11:81968345-81968646	adDMR
cg29894886_TC21	87755271	chr11:87755271-87757335	adDMR
cg29894893_TC21	87755513	chr11:87755271-87757335	adDMR
cg29894909_TC21	87756288	chr11:87755271-87757335	adDMR
cg29894910_TC21	87756299	chr11:87755271-87757335	adDMR
cg29894917_TC21	87756659	chr11:87755271-87757335	adDMR
cg29894932_TC21	87757074	chr11:87755271-87757335	adDMR
cg29894946_TC21	87757335	chr11:87755271-87757335	adDMR
cg29940775_TC21	93097763	chr11:93097763-93100093	adDMR
cg29940781_BC11	93098010	chr11:93097763-93100093	adDMR
cg29940787_BC11	93098221	chr11:93097763-93100093	adDMR
cg29940806_BC21	93098454	chr11:93097763-93100093	adDMR
cg29940839_BC21	93099085	chr11:93097763-93100093	adDMR
cg29940883_TC21	93099584	chr11:93097763-93100093	adDMR
cg29940885_BC21	93099637	chr11:93097763-93100093	adDMR
cg29940911_BC11	93100044	chr11:93097763-93100093	adDMR
cg29940913_TC21	93100093	chr11:93097763-93100093	adDMR
cg29979442_TC21	96342309	chr11:96342309-96347295	adDMR
cg29979449_BC21	96342817	chr11:96342309-96347295	adDMR
cg29979455_BC21	96343807	chr11:96342309-96347295	adDMR
cg29979483_TC21	96344370	chr11:96342309-96347295	adDMR
cg29979485_BC11	96344400	chr11:96342309-96347295	adDMR
cg29979487_TC21	96344428	chr11:96342309-96347295	adDMR
cg29979500_TC21	96344775	chr11:96342309-96347295	adDMR
cg29979505_BC21	96345047	chr11:96342309-96347295	adDMR
cg29979567_BC11	96345903	chr11:96342309-96347295	adDMR
cg29979572_BC11	96345972	chr11:96342309-96347295	adDMR
cg29979597_BC21	96346272	chr11:96342309-96347295	adDMR
cg29979613_BC11	96347024	chr11:96342309-96347295	adDMR
cg29979614_TC21	96347295	chr11:96342309-96347295	adDMR
cg29979722_BC21	96352945	chr11:96352945-96353107	adDMR
cg29979729_TC21	96353001	chr11:96352945-96353107	adDMR
cg29979730_TC21	96353016	chr11:96352945-96353107	adDMR
cg29979737_TC21	96353086	chr11:96352945-96353107	adDMR
cg29979738_BC21	96353107	chr11:96352945-96353107	adDMR
cg29991170_TC21	97149339	chr11:97149339-97152982	adDMR
cg29991171_TC11	97149384	chr11:97149339-97152982	adDMR
cg29991182_TC11	97150082	chr11:97149339-97152982	adDMR
cg29991188_BC21	97150236	chr11:97149339-97152982	adDMR
cg29991261_TC11	97151081	chr11:97149339-97152982	adDMR
cg29991265_BC11	97151122	chr11:97149339-97152982	adDMR
cg29991362_BC21	97151924	chr11:97149339-97152982	adDMR
cg29991364_BC21	97152000	chr11:97149339-97152982	adDMR
cg29991383_TC21	97152982	chr11:97149339-97152982	adDMR
cg22861867_TC21	102949394	chr12:102948577-102949567	adDMR
cg31041648_BC21	102948577	chr12:102948577-102949567	adDMR
cg31041658_BC21	102948934	chr12:102948577-102949567	adDMR
cg31041693_TC11	102949300	chr12:102948577-102949567	adDMR
cg31041706_BC21	102949497	chr12:102948577-102949567	adDMR
cg31041707_BC11	102949511	chr12:102948577-102949567	adDMR
cg31041708_BC11	102949567	chr12:102948577-102949567	adDMR
cg31055199_BC21	104470817	chr12:104470817-104474779	adDMR
cg31055217_TC11	104471380	chr12:104470817-104474779	adDMR
cg31055218_BC21	104471391	chr12:104470817-104474779	adDMR
cg31055237_BC11	104471593	chr12:104470817-104474779	adDMR
cg31055244_BC11	104471705	chr12:104470817-104474779	adDMR
cg31055299_TC21	104472552	chr12:104470817-104474779	adDMR
cg31055398_BC21	104473410	chr12:104470817-104474779	adDMR
cg31055405_BC21	104473644	chr12:104470817-104474779	adDMR
cg31055427_TC21	104474203	chr12:104470817-104474779	adDMR
cg31055466_TC21	104474779	chr12:104470817-104474779	adDMR
cg31099977_BC21	108002171	chr12:108002171-108004440	adDMR
cg31100058_BC11	108003136	chr12:108002171-108004440	adDMR
cg31100118_BC11	108004053	chr12:108002171-108004440	adDMR
cg31100121_BC21	108004120	chr12:108002171-108004440	adDMR
cg31100133_BC11	108004275	chr12:108002171-108004440	adDMR
cg31100136_TC21	108004299	chr12:108002171-108004440	adDMR
cg31100142_BC21	108004440	chr12:108002171-108004440	adDMR
cg31119393_TC11	109525835	chr12:109525835-109535025	adDMR
cg31119395_BC11	109525936	chr12:109525835-109535025	adDMR
cg31119398_TC21	109526080	chr12:109525835-109535025	adDMR
cg31119402_BC21	109526223	chr12:109525835-109535025	adDMR
cg31119404_TC21	109526315	chr12:109525835-109535025	adDMR
cg31119405_BC21	109526340	chr12:109525835-109535025	adDMR
cg31119406_TC21	109526439	chr12:109525835-109535025	adDMR
cg31119407_TC11	109526515	chr12:109525835-109535025	adDMR
cg31119408_TC21	109526526	chr12:109525835-109535025	adDMR
cg31119409_BC21	109526541	chr12:109525835-109535025	adDMR
cg31119410_TC21	109526596	chr12:109525835-109535025	adDMR
cg31119414_TC11	109526678	chr12:109525835-109535025	adDMR
cg31119417_BC21	109526718	chr12:109525835-109535025	adDMR
cg31119418_BC21	109526736	chr12:109525835-109535025	adDMR
cg31119419_BC21	109526791	chr12:109525835-109535025	adDMR
cg31119420_TC21	109526807	chr12:109525835-109535025	adDMR
cg31119421_BC21	109526823	chr12:109525835-109535025	adDMR
cg31119422_BC21	109526827	chr12:109525835-109535025	adDMR
cg31119423_TC21	109526862	chr12:109525835-109535025	adDMR
cg31119424_BC11	109526876	chr12:109525835-109535025	adDMR
cg31119425_TC21	109526921	chr12:109525835-109535025	adDMR
cg31119427_TC21	109527110	chr12:109525835-109535025	adDMR
cg31119430_TC21	109527243	chr12:109525835-109535025	adDMR
cg31119438_BC21	109527497	chr12:109525835-109535025	adDMR
cg31119444_BC21	109527576	chr12:109525835-109535025	adDMR
cg31119455_TC21	109527790	chr12:109525835-109535025	adDMR
cg31119456_TC21	109527805	chr12:109525835-109535025	adDMR
cg31119458_TC21	109528002	chr12:109525835-109535025	adDMR
cg31119459_TC21	109528078	chr12:109525835-109535025	adDMR
cg31119460_TC21	109528135	chr12:109525835-109535025	adDMR
cg31119462_TC21	109528172	chr12:109525835-109535025	adDMR
cg31119463_TC21	109528253	chr12:109525835-109535025	adDMR
cg31119465_BC21	109528270	chr12:109525835-109535025	adDMR
cg31119469_BC21	109528329	chr12:109525835-109535025	adDMR
cg31119494_TC21	109528625	chr12:109525835-109535025	adDMR
cg31119498_BC11	109529097	chr12:109525835-109535025	adDMR
cg31119503_BC21	109529407	chr12:109525835-109535025	adDMR
cg31119504_BC21	109529443	chr12:109525835-109535025	adDMR
cg31119505_BC21	109529479	chr12:109525835-109535025	adDMR
cg31119512_TC21	109529917	chr12:109525835-109535025	adDMR
cg31119513_BC21	109530135	chr12:109525835-109535025	adDMR
cg31119514_BC21	109530150	chr12:109525835-109535025	adDMR
cg31119515_BC11	109530276	chr12:109525835-109535025	adDMR
cg31119516_BC21	109530293	chr12:109525835-109535025	adDMR
cg31119517_TC21	109530388	chr12:109525835-109535025	adDMR
cg31119522_BC21	109530444	chr12:109525835-109535025	adDMR
cg31119523_TC11	109530457	chr12:109525835-109535025	adDMR
cg31119528_BC21	109530670	chr12:109525835-109535025	adDMR
cg31119529_BC21	109530688	chr12:109525835-109535025	adDMR
cg31119531_BC21	109530849	chr12:109525835-109535025	adDMR
cg31119533_BC11	109531038	chr12:109525835-109535025	adDMR
cg31119534_TC11	109531207	chr12:109525835-109535025	adDMR
cg31119537_BC21	109531678	chr12:109525835-109535025	adDMR
cg31119544_TC21	109531939	chr12:109525835-109535025	adDMR
cg31119545_TC21	109532280	chr12:109525835-109535025	adDMR
cg31119546_BC21	109532440	chr12:109525835-109535025	adDMR
cg31119547_TC21	109532481	chr12:109525835-109535025	adDMR
cg31119548_BC21	109532491	chr12:109525835-109535025	adDMR
cg31119555_BC21	109533006	chr12:109525835-109535025	adDMR
cg31119561_TC21	109533505	chr12:109525835-109535025	adDMR
cg31119562_TC21	109533523	chr12:109525835-109535025	adDMR
cg31119563_BC21	109533574	chr12:109525835-109535025	adDMR
cg31119564_BC21	109533580	chr12:109525835-109535025	adDMR
cg31119565_BC21	109533599	chr12:109525835-109535025	adDMR
cg31119567_TC21	109533943	chr12:109525835-109535025	adDMR
cg31119573_BC21	109534830	chr12:109525835-109535025	adDMR
cg31119576_BC11	109535025	chr12:109525835-109535025	adDMR
cg31119620_TC21	109539308	chr12:109539308-109543049	adDMR
cg31119640_TC21	109540053	chr12:109539308-109543049	adDMR
cg31119648_BC21	109540296	chr12:109539308-109543049	adDMR
cg31119651_TC21	109540355	chr12:109539308-109543049	adDMR
cg31119652_TC21	109540443	chr12:109539308-109543049	adDMR
cg31119653_TC11	109540458	chr12:109539308-109543049	adDMR
cg31119656_BC21	109540591	chr12:109539308-109543049	adDMR
cg31119663_BC11	109540807	chr12:109539308-109543049	adDMR
cg31119665_TC11	109540850	chr12:109539308-109543049	adDMR
cg31119699_TC21	109541728	chr12:109539308-109543049	adDMR
cg31119700_TC21	109541745	chr12:109539308-109543049	adDMR
cg31119708_TC21	109541993	chr12:109539308-109543049	adDMR
cg31119721_TC21	109542279	chr12:109539308-109543049	adDMR
cg31119722_BC11	109542341	chr12:109539308-109543049	adDMR
cg31119723_BC21	109542373	chr12:109539308-109543049	adDMR
cg31119724_TC21	109542412	chr12:109539308-109543049	adDMR
cg31119740_TC11	109543049	chr12:109539308-109543049	adDMR
cg31120314_TC21	109587622	chr12:109587622-109590497	adDMR
cg31120319_BC21	109588086	chr12:109587622-109590497	adDMR
cg31120320_BC21	109588106	chr12:109587622-109590497	adDMR
cg31120321_BC21	109588311	chr12:109587622-109590497	adDMR
cg31120322_BC21	109588735	chr12:109587622-109590497	adDMR
cg31120323_BC21	109589519	chr12:109587622-109590497	adDMR
cg31120338_BC21	109590266	chr12:109587622-109590497	adDMR
cg31120343_TC21	109590400	chr12:109587622-109590497	adDMR
cg31120344_BC11	109590411	chr12:109587622-109590497	adDMR
cg31120352_TC21	109590497	chr12:109587622-109590497	adDMR
cg31120471_TC21	109594479	chr12:109594479-109595371	adDMR
cg31120472_BC11	109594503	chr12:109594479-109595371	adDMR
cg31120474_TC21	109594531	chr12:109594479-109595371	adDMR
cg31120478_TC11	109594632	chr12:109594479-109595371	adDMR
cg31120479_BC21	109594656	chr12:109594479-109595371	adDMR
cg31120479_BC22	109594656	chr12:109594479-109595371	adDMR
cg31120483_TC21	109595164	chr12:109594479-109595371	adDMR
cg31120488_TC21	109595307	chr12:109594479-109595371	adDMR
cg31120490_BC21	109595371	chr12:109594479-109595371	adDMR
cg31120936_TC21	109633013	chr12:109633013-109634450	adDMR
cg31120941_BC11	109633373	chr12:109633013-109634450	adDMR
cg31120942_BC21	109633498	chr12:109633013-109634450	adDMR
cg31120947_TC21	109634310	chr12:109633013-109634450	adDMR
cg31120948_BC21	109634450	chr12:109633013-109634450	adDMR
cg31121535_TC21	109709000	chr12:109709000-109710763	adDMR
cg31121536_TC21	109709043	chr12:109709000-109710763	adDMR
cg31121544_BC21	109709316	chr12:109709000-109710763	adDMR
cg31121550_TC21	109710069	chr12:109709000-109710763	adDMR
cg31121561_TC11	109710302	chr12:109709000-109710763	adDMR
cg31121564_TC21	109710515	chr12:109709000-109710763	adDMR
cg31121567_TC21	109710652	chr12:109709000-109710763	adDMR
cg31121570_TC21	109710736	chr12:109709000-109710763	adDMR
cg31121571_TC21	109710763	chr12:109709000-109710763	adDMR
cg31121582_TC21	109711840	chr12:109711840-109713592	adDMR
cg31121583_TC11	109711866	chr12:109711840-109713592	adDMR
cg31121584_BC21	109711882	chr12:109711840-109713592	adDMR
cg31121585_BC21	109711902	chr12:109711840-109713592	adDMR
cg31121591_TC21	109712252	chr12:109711840-109713592	adDMR
cg31121592_BC21	109712336	chr12:109711840-109713592	adDMR
cg31121594_BC21	109712380	chr12:109711840-109713592	adDMR
cg31121610_BC21	109712755	chr12:109711840-109713592	adDMR
cg31121612_BC21	109712806	chr12:109711840-109713592	adDMR
cg31121616_TC21	109712959	chr12:109711840-109713592	adDMR
cg31121620_TC21	109713450	chr12:109711840-109713592	adDMR
cg31121621_TC21	109713464	chr12:109711840-109713592	adDMR
cg31121624_BC21	109713592	chr12:109711840-109713592	adDMR
cg31121737_BC21	109722399	chr12:109722399-109724417	adDMR
cg31121742_BC11	109722788	chr12:109722399-109724417	adDMR
cg31121743_TC21	109722985	chr12:109722399-109724417	adDMR
cg31121744_TC21	109723037	chr12:109722399-109724417	adDMR
cg31121750_TC21	109723440	chr12:109722399-109724417	adDMR
cg31121752_BC21	109723545	chr12:109722399-109724417	adDMR
cg31121754_BC21	109723680	chr12:109722399-109724417	adDMR
cg31121758_BC21	109723842	chr12:109722399-109724417	adDMR
cg31121760_TC21	109723896	chr12:109722399-109724417	adDMR
cg31121764_TC21	109723934	chr12:109722399-109724417	adDMR
cg31121774_BC21	109724298	chr12:109722399-109724417	adDMR
cg31121775_TC21	109724308	chr12:109722399-109724417	adDMR
cg31121779_BC21	109724417	chr12:109722399-109724417	adDMR
cg31121803_BC21	109726781	chr12:109726781-109731174	adDMR
cg31121804_BC21	109726795	chr12:109726781-109731174	adDMR
cg31121805_BC11	109726831	chr12:109726781-109731174	adDMR
cg31121806_TC21	109726852	chr12:109726781-109731174	adDMR
cg31121823_BC21	109727366	chr12:109726781-109731174	adDMR
cg31121824_TC11	109727380	chr12:109726781-109731174	adDMR
cg31121826_BC21	109727419	chr12:109726781-109731174	adDMR
cg31121836_TC21	109727941	chr12:109726781-109731174	adDMR
cg31121840_TC21	109728240	chr12:109726781-109731174	adDMR
cg31121841_BC21	109728381	chr12:109726781-109731174	adDMR
cg31121849_BC21	109728600	chr12:109726781-109731174	adDMR
cg31121852_BC21	109728705	chr12:109726781-109731174	adDMR
cg31121857_BC21	109729322	chr12:109726781-109731174	adDMR
cg31121861_BC11	109729828	chr12:109726781-109731174	adDMR
cg31121866_BC11	109730015	chr12:109726781-109731174	adDMR
cg31121869_BC21	109730311	chr12:109726781-109731174	adDMR
cg31121870_TC21	109730364	chr12:109726781-109731174	adDMR
cg31121874_TC21	109730460	chr12:109726781-109731174	adDMR
cg31121884_BC21	109731174	chr12:109726781-109731174	adDMR
cg31121918_TC21	109733985	chr12:109733985-109735787	adDMR
cg31121919_TC21	109734033	chr12:109733985-109735787	adDMR
cg31121923_TC21	109734611	chr12:109733985-109735787	adDMR
cg31121931_BC21	109734882	chr12:109733985-109735787	adDMR
cg31121937_BC21	109735293	chr12:109733985-109735787	adDMR
cg31121938_BC21	109735463	chr12:109733985-109735787	adDMR
cg31121939_BC11	109735489	chr12:109733985-109735787	adDMR
cg31121940_BC21	109735787	chr12:109733985-109735787	adDMR
cg31121963_BC21	109737788	chr12:109737788-109739230	adDMR
cg31121964_TC21	109737839	chr12:109737788-109739230	adDMR
cg31121972_BC21	109738458	chr12:109737788-109739230	adDMR
cg31121975_BC11	109738483	chr12:109737788-109739230	adDMR
cg31121976_BC11	109738512	chr12:109737788-109739230	adDMR
cg31121980_BC21	109739111	chr12:109737788-109739230	adDMR
cg31121981_TC21	109739125	chr12:109737788-109739230	adDMR
cg31121984_TC21	109739230	chr12:109737788-109739230	adDMR
cg31131475_TC11	110497462	chr12:110497462-110498602	adDMR
cg31131485_BC21	110498078	chr12:110497462-110498602	adDMR
cg31131489_BC21	110498258	chr12:110497462-110498602	adDMR
cg31131490_TC21	110498270	chr12:110497462-110498602	adDMR
cg31131498_TC11	110498438	chr12:110497462-110498602	adDMR
cg31131502_BC21	110498602	chr12:110497462-110498602	adDMR
cg31145484_BC21	111423309	chr12:111423309-111424704	adDMR
cg31145489_BC21	111423455	chr12:111423309-111424704	adDMR
cg31145491_TC21	111423481	chr12:111423309-111424704	adDMR
cg31145492_TC21	111423494	chr12:111423309-111424704	adDMR
cg31145526_BC11	111423878	chr12:111423309-111424704	adDMR
cg31145551_BC21	111424704	chr12:111423309-111424704	adDMR
cg30367879_TC11	11150230	chr12:11150230-11151301	adDMR
cg30367926_TC21	11150567	chr12:11150230-11151301	adDMR
cg30367933_BC21	11150753	chr12:11150230-11151301	adDMR
cg30367936_TC21	11150817	chr12:11150230-11151301	adDMR
cg30367937_TC21	11150847	chr12:11150230-11151301	adDMR
cg30367944_BC21	11151056	chr12:11150230-11151301	adDMR
cg30367945_TC21	11151112	chr12:11150230-11151301	adDMR
cg30367955_TC21	11151301	chr12:11150230-11151301	adDMR
cg31207499_TC21	118846342	chr12:118846342-118849088	adDMR
cg31207500_TC21	118846388	chr12:118846342-118849088	adDMR
cg31207564_BC21	118847309	chr12:118846342-118849088	adDMR
cg31207572_BC11	118847589	chr12:118846342-118849088	adDMR
cg31207601_BC21	118848438	chr12:118846342-118849088	adDMR
cg31207649_TC21	118848866	chr12:118846342-118849088	adDMR
cg31207650_BC21	118848911	chr12:118846342-118849088	adDMR
cg31207672_TC11	118849088	chr12:118846342-118849088	adDMR
cg30491768_TC21	28623030	chr12:28623030-28623577	adDMR
cg30491771_BC21	28623250	chr12:28623030-28623577	adDMR
cg30491772_TC21	28623274	chr12:28623030-28623577	adDMR
cg30491773_BC21	28623380	chr12:28623030-28623577	adDMR
cg30491775_BC21	28623577	chr12:28623030-28623577	adDMR
cg30502825_BC21	29937440	chr12:29937440-29939431	adDMR
cg30502828_TC21	29937611	chr12:29937440-29939431	adDMR
cg30502833_TC21	29937898	chr12:29937440-29939431	adDMR
cg30502866_TC11	29938239	chr12:29937440-29939431	adDMR
cg30502925_BC21	29939211	chr12:29937440-29939431	adDMR
cg30502929_BC21	29939431	chr12:29937440-29939431	adDMR
cg30513024_BC21	31264946	chr12:31264946-31266334	adDMR
cg30513027_BC11	31264977	chr12:31264946-31266334	adDMR
cg30513037_TC21	31265089	chr12:31264946-31266334	adDMR
cg30513048_BC11	31265321	chr12:31264946-31266334	adDMR
cg30513090_BC11	31265962	chr12:31264946-31266334	adDMR
cg30513097_TC21	31266129	chr12:31264946-31266334	adDMR
cg30513116_BC21	31266334	chr12:31264946-31266334	adDMR
cg30563901_TC21	38777685	chr12:38777685-38781509	adDMR
cg30563910_BC21	38778209	chr12:38777685-38781509	adDMR
cg30563926_TC21	38778683	chr12:38777685-38781509	adDMR
cg30563927_TC21	38778720	chr12:38777685-38781509	adDMR
cg30563928_BC21	38778751	chr12:38777685-38781509	adDMR
cg30563933_BC21	38778840	chr12:38777685-38781509	adDMR
cg30563956_TC21	38779248	chr12:38777685-38781509	adDMR
cg30563959_TC21	38779327	chr12:38777685-38781509	adDMR
cg30563980_TC21	38779999	chr12:38777685-38781509	adDMR
cg30563983_TC21	38780068	chr12:38777685-38781509	adDMR
cg30563991_BC21	38780228	chr12:38777685-38781509	adDMR
cg30563995_TC21	38780330	chr12:38777685-38781509	adDMR
cg30564000_BC21	38780523	chr12:38777685-38781509	adDMR
cg30564014_TC21	38780967	chr12:38777685-38781509	adDMR
cg30564023_TC21	38781236	chr12:38777685-38781509	adDMR
cg30564027_BC11	38781509	chr12:38777685-38781509	adDMR
cg30599492_TC21	45073873	chr12:45073873-45074915	adDMR
cg30599495_TC21	45073926	chr12:45073873-45074915	adDMR
cg30599556_BC21	45074465	chr12:45073873-45074915	adDMR
cg30599569_BC21	45074786	chr12:45073873-45074915	adDMR
cg30599572_TC21	45074915	chr12:45073873-45074915	adDMR
cg30618822_BC21	49382107	chr12:49382107-49385959	adDMR
cg30618835_TC21	49382708	chr12:49382107-49385959	adDMR
cg30618857_BC21	49383252	chr12:49382107-49385959	adDMR
cg30618933_TC21	49383930	chr12:49382107-49385959	adDMR
cg30618937_BC21	49383990	chr12:49382107-49385959	adDMR
cg30618962_BC21	49384323	chr12:49382107-49385959	adDMR
cg30618990_BC11	49384535	chr12:49382107-49385959	adDMR
cg30619053_BC11	49385178	chr12:49382107-49385959	adDMR
cg30619125_TC21	49385959	chr12:49382107-49385959	adDMR
cg30619148_TC21	49389993	chr12:49389993-49391881	adDMR
cg30619161_BC21	49390604	chr12:49389993-49391881	adDMR
cg30619163_TC21	49390651	chr12:49389993-49391881	adDMR
cg30619172_TC11	49391217	chr12:49389993-49391881	adDMR
cg30619188_BC21	49391461	chr12:49389993-49391881	adDMR
cg30619189_TC21	49391475	chr12:49389993-49391881	adDMR
cg30619190_BC21	49391545	chr12:49389993-49391881	adDMR
cg30619208_BC21	49391881	chr12:49389993-49391881	adDMR
cg30677450_TC21	56534249	chr12:56534249-56537586	adDMR
cg30677495_TC21	56534796	chr12:56534249-56537586	adDMR
cg30677516_BC21	56535031	chr12:56534249-56537586	adDMR
cg30677518_BC21	56535055	chr12:56534249-56537586	adDMR
cg30677535_TC21	56535305	chr12:56534249-56537586	adDMR
cg30677559_BC21	56535892	chr12:56534249-56537586	adDMR
cg30677583_TC11	56536373	chr12:56534249-56537586	adDMR
cg30677605_BC21	56536660	chr12:56534249-56537586	adDMR
cg30677609_TC11	56536690	chr12:56534249-56537586	adDMR
cg30677610_BC21	56536732	chr12:56534249-56537586	adDMR
cg30677641_BC21	56537586	chr12:56534249-56537586	adDMR
cg30678216_BC21	56611956	chr12:56611956-56613422	adDMR
cg30678218_TC21	56612005	chr12:56611956-56613422	adDMR
cg30678265_BC21	56612892	chr12:56611956-56613422	adDMR
cg30678268_BC21	56612964	chr12:56611956-56613422	adDMR
cg30678282_TC21	56613160	chr12:56611956-56613422	adDMR
cg30678283_TC11	56613174	chr12:56611956-56613422	adDMR
cg30678286_BC21	56613244	chr12:56611956-56613422	adDMR
cg30678291_BC21	56613324	chr12:56611956-56613422	adDMR
cg30678299_BC21	56613422	chr12:56611956-56613422	adDMR
cg30679249_BC21	56695505	chr12:56695505-56696962	adDMR
cg30679250_BC21	56695519	chr12:56695505-56696962	adDMR
cg30679299_BC21	56696495	chr12:56695505-56696962	adDMR
cg30679310_BC11	56696638	chr12:56695505-56696962	adDMR
cg30679338_TC21	56696962	chr12:56695505-56696962	adDMR
cg30690295_TC21	58212922	chr12:58212922-58214060	adDMR
cg30690310_BC21	58213132	chr12:58212922-58214060	adDMR
cg30690312_BC21	58213181	chr12:58212922-58214060	adDMR
cg30690331_BC21	58213501	chr12:58212922-58214060	adDMR
cg30690332_TC21	58213561	chr12:58212922-58214060	adDMR
cg30690345_BC11	58213761	chr12:58212922-58214060	adDMR
cg30690355_BC21	58214060	chr12:58212922-58214060	adDMR
cg30708216_TC11	61521883	chr12:61521883-61524739	adDMR
cg30708217_BC11	61521905	chr12:61521883-61524739	adDMR
cg30708224_BC11	61522803	chr12:61521883-61524739	adDMR
cg30708234_TC11	61522972	chr12:61521883-61524739	adDMR
cg30708291_BC21	61523904	chr12:61521883-61524739	adDMR
cg30708292_TC21	61523928	chr12:61521883-61524739	adDMR
cg30708333_TC21	61524739	chr12:61521883-61524739	adDMR
cg30796933_BC21	73793368	chr12:73793368-73794360	adDMR
cg30796934_TC21	73793380	chr12:73793368-73794360	adDMR
cg30796936_TC21	73793446	chr12:73793368-73794360	adDMR
cg30796949_BC21	73794195	chr12:73793368-73794360	adDMR
cg30796952_BC21	73794298	chr12:73793368-73794360	adDMR
cg30796956_BC21	73794360	chr12:73793368-73794360	adDMR
cg30873281_BC11	82170646	chr12:82170646-82171792	adDMR
cg30873282_BC21	82170685	chr12:82170646-82171792	adDMR
cg30873293_BC11	82170961	chr12:82170646-82171792	adDMR
cg30873316_BC21	82171778	chr12:82170646-82171792	adDMR
cg30873317_BC11	82171792	chr12:82170646-82171792	adDMR
cg30877487_BC21	82616524	chr12:82616524-82618089	adDMR
cg30877489_BC21	82616560	chr12:82616524-82618089	adDMR
cg30877491_TC11	82616598	chr12:82616524-82618089	adDMR
cg30877492_TC21	82616619	chr12:82616524-82618089	adDMR
cg30877494_BC21	82616725	chr12:82616524-82618089	adDMR
cg30877495_TC11	82616748	chr12:82616524-82618089	adDMR
cg30877566_BC21	82617360	chr12:82616524-82618089	adDMR
cg30877593_TC21	82617727	chr12:82616524-82618089	adDMR
cg30877594_TC11	82617776	chr12:82616524-82618089	adDMR
cg30877599_TC21	82617869	chr12:82616524-82618089	adDMR
cg30877604_TC21	82618089	chr12:82616524-82618089	adDMR
cg30931684_TC21	87266185	chr12:87266185-87266904	adDMR
cg30931686_BC21	87266256	chr12:87266185-87266904	adDMR
cg30931688_BC21	87266337	chr12:87266185-87266904	adDMR
cg30931694_TC21	87266442	chr12:87266185-87266904	adDMR
cg30931695_BC21	87266490	chr12:87266185-87266904	adDMR
cg30931707_TC21	87266768	chr12:87266185-87266904	adDMR
cg30931708_TC11	87266778	chr12:87266185-87266904	adDMR
cg30931718_TC21	87266904	chr12:87266185-87266904	adDMR
cg32006925_TC21	103333602	chr13:103333602-103335538	adDMR
cg32006935_BC11	103333862	chr13:103333602-103335538	adDMR
cg32006996_BC11	103334370	chr13:103333602-103335538	adDMR
cg32007066_BC21	103335023	chr13:103333602-103335538	adDMR
cg32007081_BC21	103335538	chr13:103333602-103335538	adDMR
cg32058573_BC11	109903105	chr13:109903105-109903986	adDMR
cg32058607_BC21	109903357	chr13:109903105-109903986	adDMR
cg32058628_TC21	109903745	chr13:109903105-109903986	adDMR
cg32058631_TC11	109903909	chr13:109903105-109903986	adDMR
cg32058633_BC21	109903986	chr13:109903105-109903986	adDMR
cg32062015_BC21	110279754	chr13:110279754-110280551	adDMR
cg32062019_TC21	110280004	chr13:110279754-110280551	adDMR
cg32062034_BC21	110280180	chr13:110279754-110280551	adDMR
cg32062035_BC11	110280198	chr13:110279754-110280551	adDMR
cg32062043_BC21	110280491	chr13:110279754-110280551	adDMR
cg32062044_TC21	110280551	chr13:110279754-110280551	adDMR
cg32077401_TC21	111977846	chr13:111977846-111978454	adDMR
cg32077403_TC11	111977880	chr13:111977846-111978454	adDMR
cg32077418_BC21	111978100	chr13:111977846-111978454	adDMR
cg32077419_TC21	111978115	chr13:111977846-111978454	adDMR
cg32077426_TC21	111978454	chr13:111977846-111978454	adDMR
cg32095436_BC21	113595604	chr13:113595604-113597757	adDMR
cg32095451_BC21	113596331	chr13:113595604-113597757	adDMR
cg32095463_TC21	113597028	chr13:113595604-113597757	adDMR
cg32095465_TC21	113597218	chr13:113595604-113597757	adDMR
cg32095474_TC21	113597757	chr13:113595604-113597757	adDMR
cg32095834_TC21	113616693	chr13:113616693-113619879	adDMR
cg32095838_TC21	113616901	chr13:113616693-113619879	adDMR
cg32095849_BC21	113617078	chr13:113616693-113619879	adDMR
cg32095871_BC21	113617514	chr13:113616693-113619879	adDMR
cg32095872_TC21	113617579	chr13:113616693-113619879	adDMR
cg32095965_TC11	113618278	chr13:113616693-113619879	adDMR
cg32096029_BC21	113618978	chr13:113616693-113619879	adDMR
cg32096049_BC21	113619812	chr13:113616693-113619879	adDMR
cg32096050_BC21	113619879	chr13:113616693-113619879	adDMR
cg32134055_TC21	118713178	chr13:118713178-118715683	adDMR
cg32134068_BC21	118713865	chr13:118713178-118715683	adDMR
cg32134101_BC21	118714698	chr13:118713178-118715683	adDMR
cg32134105_TC11	118714782	chr13:118713178-118715683	adDMR
cg32134123_TC21	118715260	chr13:118713178-118715683	adDMR
cg32134125_BC21	118715368	chr13:118713178-118715683	adDMR
cg32134134_TC21	118715683	chr13:118713178-118715683	adDMR
cg31292478_TC21	15462497	chr13:15462497-15463988	adDMR
cg31292480_BC11	15462674	chr13:15462497-15463988	adDMR
cg31292488_TC11	15462851	chr13:15462497-15463988	adDMR
cg31292547_TC21	15463397	chr13:15462497-15463988	adDMR
cg31292600_BC21	15463889	chr13:15462497-15463988	adDMR
cg31292620_TC11	15463988	chr13:15462497-15463988	adDMR
cg31336154_TC21	22004827	chr13:22004827-22009876	adDMR
cg31336157_TC11	22005129	chr13:22004827-22009876	adDMR
cg31336191_TC11	22006110	chr13:22004827-22009876	adDMR
cg31336219_TC11	22006628	chr13:22004827-22009876	adDMR
cg31336232_BC21	22006917	chr13:22004827-22009876	adDMR
cg31336260_BC11	22007256	chr13:22004827-22009876	adDMR
cg31336271_TC21	22007638	chr13:22004827-22009876	adDMR
cg31336276_TC21	22007997	chr13:22004827-22009876	adDMR
cg31336293_BC21	22008677	chr13:22004827-22009876	adDMR
cg31336302_TC21	22009541	chr13:22004827-22009876	adDMR
cg31336304_BC21	22009799	chr13:22004827-22009876	adDMR
cg31336305_TC21	22009845	chr13:22004827-22009876	adDMR
cg31336307_BC21	22009876	chr13:22004827-22009876	adDMR
cg31477459_BC11	40733697	chr13:40733697-40734917	adDMR
cg31477460_BC21	40733725	chr13:40733697-40734917	adDMR
cg31477463_BC21	40733750	chr13:40733697-40734917	adDMR
cg31477477_BC21	40734028	chr13:40733697-40734917	adDMR
cg31477478_BC21	40734063	chr13:40733697-40734917	adDMR
cg31477517_BC21	40734829	chr13:40733697-40734917	adDMR
cg31477521_BC21	40734917	chr13:40733697-40734917	adDMR
cg31534585_TC21	46042386	chr13:46042386-46043832	adDMR
cg31534590_BC21	46042675	chr13:46042386-46043832	adDMR
cg31534603_BC21	46043290	chr13:46042386-46043832	adDMR
cg31534616_TC21	46043711	chr13:46042386-46043832	adDMR
cg31534619_BC11	46043771	chr13:46042386-46043832	adDMR
cg31534622_TC21	46043832	chr13:46042386-46043832	adDMR
cg31557953_BC21	48260887	chr13:48260887-48262390	adDMR
cg31558055_TC21	48261704	chr13:48260887-48262390	adDMR
cg31558063_BC21	48261850	chr13:48260887-48262390	adDMR
cg31558105_BC21	48262353	chr13:48260887-48262390	adDMR
cg31558107_BC21	48262390	chr13:48260887-48262390	adDMR
cg31592998_TC21	51918159	chr13:51918159-51921100	adDMR
cg31593011_TC21	51918940	chr13:51918159-51921100	adDMR
cg31593026_TC21	51919486	chr13:51918159-51921100	adDMR
cg31593029_BC11	51919605	chr13:51918159-51921100	adDMR
cg31593032_TC11	51919723	chr13:51918159-51921100	adDMR
cg31593033_TC21	51919810	chr13:51918159-51921100	adDMR
cg31593045_BC21	51920485	chr13:51918159-51921100	adDMR
cg31593047_TC21	51920548	chr13:51918159-51921100	adDMR
cg31593056_BC11	51921100	chr13:51918159-51921100	adDMR
cg31609440_BC21	53285079	chr13:53285079-53286335	adDMR
cg31609456_TC21	53285477	chr13:53285079-53286335	adDMR
cg31609459_TC11	53285529	chr13:53285079-53286335	adDMR
cg31609462_BC21	53285573	chr13:53285079-53286335	adDMR
cg31609548_TC21	53286305	chr13:53285079-53286335	adDMR
cg31609549_BC21	53286335	chr13:53285079-53286335	adDMR
cg31631197_BC21	55020808	chr13:55020808-55021438	adDMR
cg31631198_TC21	55020922	chr13:55020808-55021438	adDMR
cg31631202_TC21	55021114	chr13:55020808-55021438	adDMR
cg31631205_TC21	55021337	chr13:55020808-55021438	adDMR
cg31631207_TC21	55021438	chr13:55020808-55021438	adDMR
cg31667419_TC11	57907482	chr13:57907482-57908450	adDMR
cg31667446_TC21	57907738	chr13:57907482-57908450	adDMR
cg31667468_TC21	57908147	chr13:57907482-57908450	adDMR
cg31667502_TC21	57908423	chr13:57907482-57908450	adDMR
cg31667504_BC21	57908439	chr13:57907482-57908450	adDMR
cg31667505_TC21	57908450	chr13:57907482-57908450	adDMR
cg31679398_BC11	58806448	chr13:58806448-58808884	adDMR
cg31679410_TC11	58806595	chr13:58806448-58808884	adDMR
cg31679453_TC21	58807079	chr13:58806448-58808884	adDMR
cg31679475_BC11	58807626	chr13:58806448-58808884	adDMR
cg31679480_TC21	58807719	chr13:58806448-58808884	adDMR
cg31679488_TC21	58807809	chr13:58806448-58808884	adDMR
cg31679517_TC21	58808168	chr13:58806448-58808884	adDMR
cg31679526_BC21	58808395	chr13:58806448-58808884	adDMR
cg31679535_TC21	58808493	chr13:58806448-58808884	adDMR
cg31679540_TC21	58808553	chr13:58806448-58808884	adDMR
cg31679557_BC21	58808818	chr13:58806448-58808884	adDMR
cg31679561_BC11	58808884	chr13:58806448-58808884	adDMR
cg31695302_BC21	60175779	chr13:60175779-60178643	adDMR
cg31695365_BC11	60176298	chr13:60175779-60178643	adDMR
cg31695452_TC11	60176903	chr13:60175779-60178643	adDMR
cg31695455_TC11	60176929	chr13:60175779-60178643	adDMR
cg31695514_BC11	60177367	chr13:60175779-60178643	adDMR
cg31695549_BC11	60177995	chr13:60175779-60178643	adDMR
cg31695550_BC21	60178007	chr13:60175779-60178643	adDMR
cg31695565_TC21	60178513	chr13:60175779-60178643	adDMR
cg31695572_TC21	60178643	chr13:60175779-60178643	adDMR
cg31718221_TC21	63313837	chr13:63313837-63314375	adDMR
cg31718222_TC21	63313857	chr13:63313837-63314375	adDMR
cg31718227_BC21	63314198	chr13:63313837-63314375	adDMR
cg31718229_TC21	63314283	chr13:63313837-63314375	adDMR
cg31718231_TC21	63314375	chr13:63313837-63314375	adDMR
cg31733336_BC11	65259194	chr13:65259194-65259902	adDMR
cg31733347_BC11	65259328	chr13:65259194-65259902	adDMR
cg31733349_BC11	65259335	chr13:65259194-65259902	adDMR
cg31733368_BC11	65259665	chr13:65259194-65259902	adDMR
cg31733380_BC21	65259865	chr13:65259194-65259902	adDMR
cg31733381_TC21	65259902	chr13:65259194-65259902	adDMR
cg31767965_TC21	70027842	chr13:70027842-70028512	adDMR
cg31767965_TC22	70027842	chr13:70027842-70028512	adDMR
cg31767966_BC21	70027879	chr13:70027842-70028512	adDMR
cg31767966_BC22	70027879	chr13:70027842-70028512	adDMR
cg31767968_BC21	70028212	chr13:70027842-70028512	adDMR
cg31767968_BC22	70028212	chr13:70027842-70028512	adDMR
cg31767969_TC21	70028438	chr13:70027842-70028512	adDMR
cg31767969_TC22	70028438	chr13:70027842-70028512	adDMR
cg31767970_BC11	70028512	chr13:70027842-70028512	adDMR
cg31787840_TC21	72628017	chr13:72628017-72630587	adDMR
cg31787857_BC21	72628398	chr13:72628017-72630587	adDMR
cg31787981_TC21	72629388	chr13:72628017-72630587	adDMR
cg31787998_BC21	72629662	chr13:72628017-72630587	adDMR
cg31788010_TC21	72629887	chr13:72628017-72630587	adDMR
cg31788031_TC21	72630587	chr13:72628017-72630587	adDMR
cg31799652_BC21	73937650	chr13:73937650-73938698	adDMR
cg31799680_BC21	73937879	chr13:73937650-73938698	adDMR
cg31799700_TC21	73938254	chr13:73937650-73938698	adDMR
cg31799701_BC21	73938416	chr13:73937650-73938698	adDMR
cg31799702_TC21	73938420	chr13:73937650-73938698	adDMR
cg31799709_TC21	73938559	chr13:73937650-73938698	adDMR
cg31799711_BC21	73938643	chr13:73937650-73938698	adDMR
cg31799713_TC21	73938698	chr13:73937650-73938698	adDMR
cg31915807_BC21	94174037	chr13:94174037-94174313	adDMR
cg31915808_TC21	94174066	chr13:94174037-94174313	adDMR
cg31915817_BC21	94174200	chr13:94174037-94174313	adDMR
cg31915822_TC11	94174298	chr13:94174037-94174313	adDMR
cg31915823_BC21	94174313	chr13:94174037-94174313	adDMR
cg31923892_BC21	94877126	chr13:94877126-94877635	adDMR
cg31923904_TC21	94877303	chr13:94877126-94877635	adDMR
cg31923906_TC21	94877339	chr13:94877126-94877635	adDMR
cg31923907_TC11	94877360	chr13:94877126-94877635	adDMR
cg31923926_TC21	94877635	chr13:94877126-94877635	adDMR
cg31937624_BC21	96131313	chr13:96131313-96133486	adDMR
cg31937630_BC21	96131383	chr13:96131313-96133486	adDMR
cg31937632_TC21	96131401	chr13:96131313-96133486	adDMR
cg31937668_TC21	96132382	chr13:96131313-96133486	adDMR
cg31937731_TC21	96133382	chr13:96131313-96133486	adDMR
cg31937732_TC21	96133405	chr13:96131313-96133486	adDMR
cg31937734_TC21	96133486	chr13:96131313-96133486	adDMR
cg31962276_TC11	98502999	chr13:98502999-98505416	adDMR
cg31962284_BC21	98503090	chr13:98502999-98505416	adDMR
cg31962294_BC21	98503264	chr13:98502999-98505416	adDMR
cg31962311_TC21	98503987	chr13:98502999-98505416	adDMR
cg31962333_BC21	98504355	chr13:98502999-98505416	adDMR
cg31962385_TC21	98505118	chr13:98502999-98505416	adDMR
cg31962396_TC21	98505416	chr13:98502999-98505416	adDMR
cg31963147_BC21	98572678	chr13:98572678-98574110	adDMR
cg31963159_TC21	98572768	chr13:98572678-98574110	adDMR
cg31963199_TC21	98573334	chr13:98572678-98574110	adDMR
cg31963209_BC11	98573490	chr13:98572678-98574110	adDMR
cg31963221_BC21	98573794	chr13:98572678-98574110	adDMR
cg31963231_TC21	98574024	chr13:98572678-98574110	adDMR
cg31963235_BC21	98574098	chr13:98572678-98574110	adDMR
cg31963236_BC21	98574110	chr13:98572678-98574110	adDMR
cg32882770_TC21	105588805	chr14:105588805-105589786	adDMR
cg32882775_BC21	105589094	chr14:105588805-105589786	adDMR
cg32882783_BC11	105589404	chr14:105588805-105589786	adDMR
cg32882792_TC21	105589531	chr14:105588805-105589786	adDMR
cg32882795_BC21	105589617	chr14:105588805-105589786	adDMR
cg32882796_TC21	105589633	chr14:105588805-105589786	adDMR
cg32882798_TC21	105589666	chr14:105588805-105589786	adDMR
cg32882801_TC21	105589786	chr14:105588805-105589786	adDMR
cg32900474_BC21	108913160	chr14:108913160-108914024	adDMR
cg32900475_BC21	108913211	chr14:108913160-108914024	adDMR
cg32900487_TC21	108913778	chr14:108913160-108914024	adDMR
cg32900495_BC11	108913909	chr14:108913160-108914024	adDMR
cg32900501_TC21	108914024	chr14:108913160-108914024	adDMR
cg32953471_BC21	118235641	chr14:118235641-118236972	adDMR
cg32953508_TC11	118236014	chr14:118235641-118236972	adDMR
cg32953532_BC21	118236339	chr14:118235641-118236972	adDMR
cg32953538_BC21	118236461	chr14:118235641-118236972	adDMR
cg32953578_TC11	118236834	chr14:118235641-118236972	adDMR
cg32953589_BC11	118236972	chr14:118235641-118236972	adDMR
cg32976030_BC21	120296004	chr14:120296004-120297738	adDMR
cg32976047_BC21	120296752	chr14:120296004-120297738	adDMR
cg32976054_TC21	120297065	chr14:120296004-120297738	adDMR
cg32976057_BC11	120297173	chr14:120296004-120297738	adDMR
cg32976070_TC21	120297701	chr14:120296004-120297738	adDMR
cg32976071_TC21	120297738	chr14:120296004-120297738	adDMR
cg32984355_TC21	121034598	chr14:121034598-121036379	adDMR
cg32984362_TC21	121034833	chr14:121034598-121036379	adDMR
cg32984368_TC21	121035020	chr14:121034598-121036379	adDMR
cg32984392_BC21	121035287	chr14:121034598-121036379	adDMR
[truncated: 4,094 more rows]

## Sheet: suppl_tbl5
Supplementary Table 5. Gene enrichment analysis for the age-independent frailty related CpGs in females
Gene	Dbname	Estimate	FDR	nQ	nD	Overlap
Gnas	ENSMUSG00000027523.20	12.009	1.01e-277	468	127	106
Gnasas1	ENSMUSG00000086537.7	13.9169	5.48e-223	468	85	81
Gm27849	ENSMUSG00000098342.1	14.1051	5.23e-196	468	74	71
Gm27869	ENSMUSG00000098535.1	14.1051	5.23e-196	468	74	71
Gm27483	ENSMUSG00000099143.1	12.2347	1.01e-142	468	62	54
H19	ENSMUSG00000000031.16	12.0647	4.4e-142	468	63	54
Mir675	ENSMUSG00000076275.1	12.0647	4.4e-142	468	63	54
Gm27786	ENSMUSG00000098816.1	12.0647	4.4e-142	468	63	54
Gm27675	ENSMUSG00000098657.1	14.0772	3.84e-135	468	51	49
Peg3	ENSMUSG00000002265.17	12.2698	6.24e-130	468	56	49
Gm27899	ENSMUSG00000099106.1	14.9048	1.88e-122	468	45	44
Usp29	ENSMUSG00000051527.11	10.1702	1.2e-116	468	79	49
Gm27522	ENSMUSG00000098260.1	11.6228	2.55e-106	468	50	41
Gm27568	ENSMUSG00000099073.1	11.6228	2.55e-106	468	50	41
Gm44296	ENSMUSG00000107825.1	11.6228	2.55e-106	468	50	41
Mir335	ENSMUSG00000065501.1	11.4708	1.22e-105	468	51	41
Peg13	ENSMUSG00000106847.1	13.673	2.33e-104	468	40	38
Mest	ENSMUSG00000051855.15	10.8858	1.37e-102	468	56	41
Trappc9	ENSMUSG00000047921.17	9.14924	2.89e-83	468	84	38
Gm27741	ENSMUSG00000098635.1	11.9638	2.19e-63	468	28	24
Gm20721	ENSMUSG00000090625.1	10.3255	8.15e-61	468	38	25
Plagl1	ENSMUSG00000019817.18	9.64182	1.67e-55	468	44	24
Copg2	ENSMUSG00000025607.15	10.0918	3.72e-55	468	37	23
Impact	ENSMUSG00000024423.6	11.3659	9.12e-52	468	25	20
Peg10	ENSMUSG00000092035.8	10.6878	5.1e-50	468	28	20
Gm37364	ENSMUSG00000104012.1	12.5294	1.31e-48	468	20	18
Gm27539	ENSMUSG00000099240.1	11.5294	4.85e-47	468	22	18
Sgce	ENSMUSG00000004631.15	9.60032	2.3e-46	468	37	20
Kcnq1ot1	ENSMUSG00000101609.2	10.5294	9.59e-45	468	26	18
Taz	ENSMUSG00000009995.17	9.62248	6.09e-42	468	33	18
Gm14846	ENSMUSG00000084271.1	9.52936	1.25e-41	468	34	18
Dnase1l1	ENSMUSG00000019088.14	9.28142	9.67e-41	468	37	18
Mir7091	ENSMUSG00000099226.1	9.65261	1.56e-37	468	29	16
Kcnq1	ENSMUSG00000009545.14	7.91449	4.62e-35	468	67	18
Gm16044	ENSMUSG00000081339.1	10.118	1.93e-29	468	19	12
Gm43580	ENSMUSG00000107062.1	10.118	1.93e-29	468	19	12
Igf2r	ENSMUSG00000023830.14	9.01841	6.41e-27	468	27	12
Inpp5f	ENSMUSG00000042105.18	8.60334	8.05e-26	468	32	12
Mcmbp	ENSMUSG00000048170.14	8.40169	2.89e-25	468	35	12
Airn	ENSMUSG00000078247.5	7.71574	3.05e-23	468	49	12
Atraid	ENSMUSG00000013622.15	9.19654	4.83e-23	468	21	10
5930420M18Rik	ENSMUSG00000107201.1	9.19654	4.83e-23	468	21	10
Slc5a6	ENSMUSG00000006641.12	8.95552	1.49e-22	468	23	10
Rpl10	ENSMUSG00000008682.13	8.95552	1.49e-22	468	23	10
Agbl5	ENSMUSG00000029165.17	8.65594	6.73e-22	468	26	10
Gm33148	ENSMUSG00000110125.1	9.50083	1.97e-21	468	17	9
Cad	ENSMUSG00000013629.16	8.408	2.42e-21	468	29	10
Tmem214	ENSMUSG00000038828.13	9.32777	6.42e-19	468	16	8
Gm15040	ENSMUSG00000082696.1	8.86832	3.68e-18	468	19	8
Igbp1	ENSMUSG00000031221.7	8.74279	6e-18	468	20	8
Arfip2	ENSMUSG00000030881.15	9.81008	2.4e-17	468	12	7
Gm15044	ENSMUSG00000083493.1	8.32773	3.35e-17	468	24	8
Gm15043	ENSMUSG00000082011.1	8.15779	6.97e-17	468	26	8
Gm22504	ENSMUSG00000064897.1	9.13199	1.8e-16	468	15	7
Timm10b	ENSMUSG00000089847.8	9.13199	1.8e-16	468	15	7
Esx1	ENSMUSG00000023443.13	7.93539	1.8e-16	468	29	8
Atrx	ENSMUSG00000031229.16	7.80413	3.25e-16	468	31	8
Gm45799	ENSMUSG00000110234.2	8.22506	4.48e-15	468	22	7
Trim3	ENSMUSG00000036989.16	7.96202	1.24e-14	468	25	7
Snora70	ENSMUSG00000064981.1	7.93985	8.8e-11	468	18	5
Pex11g	ENSMUSG00000069633.12	7.93985	8.8e-11	468	18	5
Tex45	ENSMUSG00000040340.13	7.39234	4.26e-10	468	24	5
Gm15041	ENSMUSG00000081349.1	8.73032	1.35e-09	468	10	4
Gm15045	ENSMUSG00000095591.1	7.1453	4.55e-08	468	22	4
Dnhd1	ENSMUSG00000030882.19	5.91669	0.00062656	468	23	2
Gm26407	ENSMUSG00000089129.1	7.72104	0.00630788	468	4	1

## Sheet: suppl_tbl6
Supplementary Table 6. Frailty-related DMRs (CpGs) identified from the male subgroup
* 1, CpG is present in the list; 0, absence
IlmnID	Chromosome	Genomic coordinate	DMR category
cg37981110_TC21	192851363	chr1:192851363-192851896	aiDMR
cg37981112_TC11	192851725	chr1:192851363-192851896	aiDMR
cg37981113_BC21	192851750	chr1:192851363-192851896	aiDMR
cg37981114_BC21	192851786	chr1:192851363-192851896	aiDMR
cg37981115_BC21	192851822	chr1:192851363-192851896	aiDMR
cg37981116_BC21	192851896	chr1:192851363-192851896	aiDMR
cg31136806_TC11	110845016	chr12:110845016-110845333	aiDMR
cg31136808_BC21	110845069	chr12:110845016-110845333	aiDMR
cg31136809_BC21	110845084	chr12:110845016-110845333	aiDMR
cg31136814_BC21	110845200	chr12:110845016-110845333	aiDMR
cg31136818_TC11	110845333	chr12:110845016-110845333	aiDMR
cg30912512_BC21	85641158	chr12:85641158-85643318	aiDMR
cg30912513_BC21	85641165	chr12:85641158-85643318	aiDMR
cg30912516_BC21	85641368	chr12:85641158-85643318	aiDMR
cg30912520_BC21	85641865	chr12:85641158-85643318	aiDMR
cg30912530_TC11	85642778	chr12:85641158-85643318	aiDMR
cg30912534_BC21	85643318	chr12:85641158-85643318	aiDMR
cg32930116_TC11	115042891	chr14:115042891-115044580	aiDMR
cg32930118_TC21	115043108	chr14:115042891-115044580	aiDMR
cg32930130_BC21	115043853	chr14:115042891-115044580	aiDMR
cg32930132_BC21	115044149	chr14:115042891-115044580	aiDMR
cg32930133_TC21	115044228	chr14:115042891-115044580	aiDMR
cg32930134_BC21	115044267	chr14:115042891-115044580	aiDMR
cg32930136_TC21	115044451	chr14:115042891-115044580	aiDMR
cg32930139_TC21	115044580	chr14:115042891-115044580	aiDMR
cg33809070_TC21	100685102	chr15:100685102-100686247	aiDMR
cg33809075_BC21	100685255	chr15:100685102-100686247	aiDMR
cg33809087_BC21	100685589	chr15:100685102-100686247	aiDMR
cg33809088_BC21	100685737	chr15:100685102-100686247	aiDMR
cg33809092_BC11	100686051	chr15:100685102-100686247	aiDMR
cg33809096_BC21	100686247	chr15:100685102-100686247	aiDMR
cg33914103_TC21	11405463	chr16:11405463-11408804	aiDMR
cg33914104_BC21	11405719	chr16:11405463-11408804	aiDMR
cg33914116_BC21	11406502	chr16:11405463-11408804	aiDMR
cg33914117_TC21	11406517	chr16:11405463-11408804	aiDMR
cg33914128_TC21	11407346	chr16:11405463-11408804	aiDMR
cg33914134_TC21	11407887	chr16:11405463-11408804	aiDMR
cg33914144_BC21	11408804	chr16:11405463-11408804	aiDMR
cg34859403_BC21	34038503	chr17:34038503-34039661	aiDMR
cg34859426_TC21	34038938	chr17:34038503-34039661	aiDMR
cg34859432_BC21	34039041	chr17:34038503-34039661	aiDMR
cg34859451_BC21	34039488	chr17:34038503-34039661	aiDMR
cg34859452_TC21	34039529	chr17:34038503-34039661	aiDMR
cg34859454_TC21	34039590	chr17:34038503-34039661	aiDMR
cg34859455_BC21	34039661	chr17:34038503-34039661	aiDMR
cg35563313_TC21	32377003	chr18:32377003-32378320	aiDMR
cg35563318_BC21	32377079	chr18:32377003-32378320	aiDMR
cg35563319_BC21	32377122	chr18:32377003-32378320	aiDMR
cg35563359_TC21	32377521	chr18:32377003-32378320	aiDMR
cg35563384_TC11	32378023	chr18:32377003-32378320	aiDMR
cg35563385_BC21	32378038	chr18:32377003-32378320	aiDMR
cg35563395_BC21	32378317	chr18:32377003-32378320	aiDMR
cg35563396_BC11	32378320	chr18:32377003-32378320	aiDMR
cg36086624_BC21	5050237	chr19:5050237-5051366	aiDMR
cg36086630_TC21	5050756	chr19:5050237-5051366	aiDMR
cg36086631_BC21	5050779	chr19:5050237-5051366	aiDMR
cg36086632_BC11	5050794	chr19:5050237-5051366	aiDMR
cg36086633_TC21	5050842	chr19:5050237-5051366	aiDMR
cg36086634_TC11	5050879	chr19:5050237-5051366	aiDMR
cg36086650_BC21	5051366	chr19:5050237-5051366	aiDMR
cg38735116_TC11	101628436	chr2:101628436-101630031	aiDMR
cg38735117_BC11	101628467	chr2:101628436-101630031	aiDMR
cg38735122_TC21	101628617	chr2:101628436-101630031	aiDMR
cg38735130_TC11	101628820	chr2:101628436-101630031	aiDMR
cg38735139_TC21	101628986	chr2:101628436-101630031	aiDMR
cg38735140_BC11	101629023	chr2:101628436-101630031	aiDMR
cg38735149_BC21	101629713	chr2:101628436-101630031	aiDMR
cg38735151_BC21	101629775	chr2:101628436-101630031	aiDMR
cg38735156_BC21	101630031	chr2:101628436-101630031	aiDMR
cg39121100_TC11	152685696	chr2:152685696-152687330	aiDMR
cg39121103_TC21	152685922	chr2:152685696-152687330	aiDMR
cg39121104_TC11	152685961	chr2:152685696-152687330	aiDMR
cg39121105_TC11	152686010	chr2:152685696-152687330	aiDMR
cg39121106_TC21	152686030	chr2:152685696-152687330	aiDMR
cg39121107_TC21	152686066	chr2:152685696-152687330	aiDMR
cg39121109_TC21	152686138	chr2:152685696-152687330	aiDMR
cg39121110_TC11	152686261	chr2:152685696-152687330	aiDMR
cg39121110_TC12	152686261	chr2:152685696-152687330	aiDMR
cg39121113_TC21	152686347	chr2:152685696-152687330	aiDMR
cg39121114_BC11	152686362	chr2:152685696-152687330	aiDMR
cg39121116_TC21	152686496	chr2:152685696-152687330	aiDMR
cg39121117_TC21	152686509	chr2:152685696-152687330	aiDMR
cg39121119_TC21	152686545	chr2:152685696-152687330	aiDMR
cg39121121_TC21	152686582	chr2:152685696-152687330	aiDMR
cg39121124_TC21	152686735	chr2:152685696-152687330	aiDMR
cg39121126_BC21	152686786	chr2:152685696-152687330	aiDMR
cg39121127_BC21	152686810	chr2:152685696-152687330	aiDMR
cg39121129_TC21	152686844	chr2:152685696-152687330	aiDMR
cg39121153_BC11	152687094	chr2:152685696-152687330	aiDMR
cg39121155_TC21	152687133	chr2:152685696-152687330	aiDMR
cg39121171_TC11	152687250	chr2:152685696-152687330	aiDMR
cg39121172_TC21	152687288	chr2:152685696-152687330	aiDMR
cg39121173_BC21	152687330	chr2:152685696-152687330	aiDMR
cg39275483_TC11	166439805	chr2:166439805-166441327	aiDMR
cg39275484_BC21	166439833	chr2:166439805-166441327	aiDMR
cg39275485_TC21	166439846	chr2:166439805-166441327	aiDMR
cg39275491_TC21	166440179	chr2:166439805-166441327	aiDMR
cg39275499_BC21	166440786	chr2:166439805-166441327	aiDMR
cg39275508_TC21	166441195	chr2:166439805-166441327	aiDMR
cg39275512_BC21	166441327	chr2:166439805-166441327	aiDMR
cg38246617_BC21	32606662	chr2:32606662-32610132	aiDMR
cg38246619_TC21	32606736	chr2:32606662-32610132	aiDMR
cg38246671_TC11	32607290	chr2:32606662-32610132	aiDMR
cg38246684_BC21	32607545	chr2:32606662-32610132	aiDMR
cg38246697_TC21	32607814	chr2:32606662-32610132	aiDMR
cg38246701_BC21	32607907	chr2:32606662-32610132	aiDMR
cg38246705_BC21	32608004	chr2:32606662-32610132	aiDMR
cg38246711_TC21	32608168	chr2:32606662-32610132	aiDMR
cg38246720_BC21	32608419	chr2:32606662-32610132	aiDMR
cg38246721_BC21	32608432	chr2:32606662-32610132	aiDMR
cg38246735_TC11	32608815	chr2:32606662-32610132	aiDMR
cg38246736_TC21	32608957	chr2:32606662-32610132	aiDMR
cg38246740_TC11	32609177	chr2:32606662-32610132	aiDMR
cg38246760_TC21	32610132	chr2:32606662-32610132	aiDMR
cg40392536_TC21	138277427	chr3:138277427-138278438	aiDMR
cg40392539_BC21	138277574	chr3:138277427-138278438	aiDMR
cg40392540_TC21	138277591	chr3:138277427-138278438	aiDMR
cg40392543_TC21	138277729	chr3:138277427-138278438	aiDMR
cg40392547_TC21	138278424	chr3:138277427-138278438	aiDMR
cg40392548_TC11	138278438	chr3:138277427-138278438	aiDMR
cg41454287_BC21	129222042	chr4:129222042-129224338	aiDMR
cg41454319_BC11	129223042	chr4:129222042-129224338	aiDMR
cg41454338_TC21	129223520	chr4:129222042-129224338	aiDMR
cg41454340_TC21	129223542	chr4:129222042-129224338	aiDMR
cg41454347_BC21	129223661	chr4:129222042-129224338	aiDMR
cg41454360_BC21	129223905	chr4:129222042-129224338	aiDMR
cg41454378_BC11	129224164	chr4:129222042-129224338	aiDMR
cg41454389_TC21	129224338	chr4:129222042-129224338	aiDMR
cg41705735_TC21	149674047	chr4:149674047-149676275	aiDMR
cg41705739_TC21	149674283	chr4:149674047-149676275	aiDMR
cg41705742_TC21	149674468	chr4:149674047-149676275	aiDMR
cg41705754_BC21	149675101	chr4:149674047-149676275	aiDMR
cg41705756_BC21	149675230	chr4:149674047-149676275	aiDMR
cg41705774_BC21	149675606	chr4:149674047-149676275	aiDMR
cg41705776_BC21	149675750	chr4:149674047-149676275	aiDMR
cg41705780_TC21	149675840	chr4:149674047-149676275	aiDMR
cg41705822_BC21	149676275	chr4:149674047-149676275	aiDMR
cg41986261_BC21	30895017	chr5:30895017-30896505	aiDMR
cg41986262_TC21	30895046	chr5:30895017-30896505	aiDMR
cg41986272_BC21	30895263	chr5:30895017-30896505	aiDMR
cg41986281_TC21	30895803	chr5:30895017-30896505	aiDMR
cg41986283_BC21	30895823	chr5:30895017-30896505	aiDMR
cg41986298_TC21	30896505	chr5:30895017-30896505	aiDMR
cg43392135_BC21	48840290	chr6:48840290-48842696	aiDMR
cg43392139_BC21	48840377	chr6:48840290-48842696	aiDMR
cg43392143_BC21	48840705	chr6:48840290-48842696	aiDMR
cg43392145_BC21	48840739	chr6:48840290-48842696	aiDMR
cg43392151_TC21	48841622	chr6:48840290-48842696	aiDMR
cg43392154_TC21	48841768	chr6:48840290-48842696	aiDMR
cg43392165_TC21	48842669	chr6:48840290-48842696	aiDMR
cg43392167_BC21	48842696	chr6:48840290-48842696	aiDMR
cg44512567_TC21	45017736	chr7:45017736-45021397	aiDMR
cg44512600_BC21	45018240	chr7:45017736-45021397	aiDMR
cg44512606_BC21	45019202	chr7:45017736-45021397	aiDMR
cg44512610_BC21	45019527	chr7:45017736-45021397	aiDMR
cg44512611_BC21	45019534	chr7:45017736-45021397	aiDMR
cg44512617_TC21	45019741	chr7:45017736-45021397	aiDMR
cg44512629_TC21	45020438	chr7:45017736-45021397	aiDMR
cg44512648_TC21	45021397	chr7:45017736-45021397	aiDMR
cg46153461_TC21	110038445	chr8:110038445-110039846	aiDMR
cg46153472_BC21	110039278	chr8:110038445-110039846	aiDMR
cg46153473_BC21	110039350	chr8:110038445-110039846	aiDMR
cg46153475_BC21	110039469	chr8:110038445-110039846	aiDMR
cg46153479_BC21	110039738	chr8:110038445-110039846	aiDMR
cg46153481_BC21	110039846	chr8:110038445-110039846	aiDMR
cg47876592_BC11	101639170	chrX:101639170-101640895	aiDMR
cg47876615_BC11	101639908	chrX:101639170-101640895	aiDMR
cg47876617_BC11	101639936	chrX:101639170-101640895	aiDMR
cg47876628_BC11	101640086	chrX:101639170-101640895	aiDMR
cg47876629_BC21	101640089	chrX:101639170-101640895	aiDMR
cg47876633_TC21	101640239	chrX:101639170-101640895	aiDMR
cg47876658_BC21	101640771	chrX:101639170-101640895	aiDMR
cg47876665_TC11	101640895	chrX:101639170-101640895	aiDMR
cg48179080_BC21	164269369	chrX:164269369-164270201	aiDMR
cg48179084_BC21	164269399	chrX:164269369-164270201	aiDMR
cg48179086_BC21	164269451	chrX:164269369-164270201	aiDMR
cg48179104_TC21	164270095	chrX:164269369-164270201	aiDMR
cg48179105_BC21	164270201	chrX:164269369-164270201	aiDMR
cg37972782_TC21	191896807	chr1:191896807-191897396	dualDMR
cg37972784_BC21	191896883	chr1:191896807-191897396	dualDMR
cg37972785_BC11	191896892	chr1:191896807-191897396	dualDMR
cg37972787_TC11	191896984	chr1:191896807-191897396	dualDMR
cg37972788_BC21	191897000	chr1:191896807-191897396	dualDMR
cg37972790_BC21	191897052	chr1:191896807-191897396	dualDMR
cg37972793_BC21	191897396	chr1:191896807-191897396	dualDMR
cg36788208_TC21	34485241	chr1:34485241-34485953	dualDMR
cg36788217_TC21	34485581	chr1:34485241-34485953	dualDMR
cg36788222_BC21	34485667	chr1:34485241-34485953	dualDMR
cg36788229_TC21	34485857	chr1:34485241-34485953	dualDMR
cg36788230_TC21	34485953	chr1:34485241-34485953	dualDMR
cg29162332_BC11	128495054	chr10:128495054-128495424	dualDMR
cg29162333_TC21	128495099	chr10:128495054-128495424	dualDMR
cg29162336_TC21	128495196	chr10:128495054-128495424	dualDMR
cg29162337_BC21	128495212	chr10:128495054-128495424	dualDMR
cg29162340_TC21	128495424	chr10:128495054-128495424	dualDMR
cg29167690_BC21	128918025	chr10:128918025-128924104	dualDMR
cg29167691_TC21	128918094	chr10:128918025-128924104	dualDMR
cg29167700_BC11	128918488	chr10:128918025-128924104	dualDMR
cg29167701_BC11	128918501	chr10:128918025-128924104	dualDMR
cg29167704_TC21	128919023	chr10:128918025-128924104	dualDMR
cg29167706_BC21	128919094	chr10:128918025-128924104	dualDMR
cg29167711_BC21	128919524	chr10:128918025-128924104	dualDMR
cg29167721_BC21	128920183	chr10:128918025-128924104	dualDMR
cg29167728_BC11	128921007	chr10:128918025-128924104	dualDMR
cg29167734_BC21	128921817	chr10:128918025-128924104	dualDMR
cg29167735_BC21	128922025	chr10:128918025-128924104	dualDMR
cg29167741_BC21	128922492	chr10:128918025-128924104	dualDMR
cg29167749_BC21	128922759	chr10:128918025-128924104	dualDMR
cg29167792_TC21	128923640	chr10:128918025-128924104	dualDMR
cg29167793_BC21	128923679	chr10:128918025-128924104	dualDMR
cg29167798_BC21	128924021	chr10:128918025-128924104	dualDMR
cg29167800_BC21	128924078	chr10:128918025-128924104	dualDMR
cg29167802_BC21	128924104	chr10:128918025-128924104	dualDMR
cg28259063_BC11	21991357	chr10:21991357-21992264	dualDMR
cg28259066_TC11	21991470	chr10:21991357-21992264	dualDMR
cg28259074_BC21	21991716	chr10:21991357-21992264	dualDMR
cg28259082_TC21	21991999	chr10:21991357-21992264	dualDMR
cg28259086_TC21	21992232	chr10:21991357-21992264	dualDMR
cg28259087_TC11	21992264	chr10:21991357-21992264	dualDMR
cg28415170_TC21	43745761	chr10:43745761-43746553	dualDMR
cg28415171_BC21	43745908	chr10:43745761-43746553	dualDMR
cg28415173_TC21	43746251	chr10:43745761-43746553	dualDMR
cg28415174_TC11	43746304	chr10:43745761-43746553	dualDMR
cg28415177_TC21	43746476	chr10:43745761-43746553	dualDMR
cg28415179_BC21	43746553	chr10:43745761-43746553	dualDMR
cg30232893_TC21	116668533	chr11:116668533-116668645	dualDMR
cg30232894_TC11	116668584	chr11:116668533-116668645	dualDMR
cg30232894_TO11	116668584	chr11:116668533-116668645	dualDMR
cg30232894_TO21	116668584	chr11:116668533-116668645	dualDMR
cg30232898_TC21	116668645	chr11:116668533-116668645	dualDMR
cg30268331_TC21	119037384	chr11:119037384-119038882	dualDMR
cg30268333_BC21	119037476	chr11:119037384-119038882	dualDMR
cg30268334_BC21	119037500	chr11:119037384-119038882	dualDMR
cg30268353_BC21	119037725	chr11:119037384-119038882	dualDMR
cg30268364_TC21	119037936	chr11:119037384-119038882	dualDMR
cg30268382_BC21	119038882	chr11:119037384-119038882	dualDMR
cg29178727_BC11	3347314	chr11:3347314-3347727	dualDMR
cg29178728_TC21	3347330	chr11:3347314-3347727	dualDMR
cg29178731_TC21	3347624	chr11:3347314-3347727	dualDMR
cg29178733_TC21	3347645	chr11:3347314-3347727	dualDMR
cg29178735_TC21	3347711	chr11:3347314-3347727	dualDMR
cg29178736_TC11	3347727	chr11:3347314-3347727	dualDMR
cg29188732_TC21	4203206	chr11:4203206-4204027	dualDMR
cg29188737_TC21	4203488	chr11:4203206-4204027	dualDMR
cg29188738_TC21	4203562	chr11:4203206-4204027	dualDMR
cg29188741_TC21	4203928	chr11:4203206-4204027	dualDMR
cg29188742_BC21	4204027	chr11:4203206-4204027	dualDMR
cg29448590_TC21	42182308	chr11:42182308-42183924	dualDMR
cg29448592_BC21	42182432	chr11:42182308-42183924	dualDMR
cg29448594_TC21	42182447	chr11:42182308-42183924	dualDMR
cg29448595_BC21	42182462	chr11:42182308-42183924	dualDMR
cg29448600_BC11	42182841	chr11:42182308-42183924	dualDMR
cg29448607_TC21	42183042	chr11:42182308-42183924	dualDMR
cg29448623_TC11	42183924	chr11:42182308-42183924	dualDMR
cg29720460_TC21	70436335	chr11:70436335-70438132	dualDMR
cg29720469_BC11	70436646	chr11:70436335-70438132	dualDMR
cg29720485_TC21	70437622	chr11:70436335-70438132	dualDMR
cg29720492_TC21	70438108	chr11:70436335-70438132	dualDMR
cg29720493_TC21	70438113	chr11:70436335-70438132	dualDMR
cg29720494_TC21	70438132	chr11:70436335-70438132	dualDMR
cg31119393_TC11	109525835	chr12:109525835-109535025	dualDMR
cg31119395_BC11	109525936	chr12:109525835-109535025	dualDMR
cg31119398_TC21	109526080	chr12:109525835-109535025	dualDMR
cg31119402_BC21	109526223	chr12:109525835-109535025	dualDMR
cg31119404_TC21	109526315	chr12:109525835-109535025	dualDMR
cg31119405_BC21	109526340	chr12:109525835-109535025	dualDMR
cg31119406_TC21	109526439	chr12:109525835-109535025	dualDMR
cg31119407_TC11	109526515	chr12:109525835-109535025	dualDMR
cg31119408_TC21	109526526	chr12:109525835-109535025	dualDMR
cg31119409_BC21	109526541	chr12:109525835-109535025	dualDMR
cg31119410_TC21	109526596	chr12:109525835-109535025	dualDMR
cg31119414_TC11	109526678	chr12:109525835-109535025	dualDMR
cg31119417_BC21	109526718	chr12:109525835-109535025	dualDMR
cg31119418_BC21	109526736	chr12:109525835-109535025	dualDMR
cg31119419_BC21	109526791	chr12:109525835-109535025	dualDMR
cg31119420_TC21	109526807	chr12:109525835-109535025	dualDMR
cg31119421_BC21	109526823	chr12:109525835-109535025	dualDMR
cg31119422_BC21	109526827	chr12:109525835-109535025	dualDMR
cg31119423_TC21	109526862	chr12:109525835-109535025	dualDMR
cg31119424_BC11	109526876	chr12:109525835-109535025	dualDMR
cg31119425_TC21	109526921	chr12:109525835-109535025	dualDMR
cg31119427_TC21	109527110	chr12:109525835-109535025	dualDMR
cg31119430_TC21	109527243	chr12:109525835-109535025	dualDMR
cg31119438_BC21	109527497	chr12:109525835-109535025	dualDMR
cg31119444_BC21	109527576	chr12:109525835-109535025	dualDMR
cg31119455_TC21	109527790	chr12:109525835-109535025	dualDMR
cg31119456_TC21	109527805	chr12:109525835-109535025	dualDMR
cg31119458_TC21	109528002	chr12:109525835-109535025	dualDMR
cg31119459_TC21	109528078	chr12:109525835-109535025	dualDMR
cg31119460_TC21	109528135	chr12:109525835-109535025	dualDMR
cg31119462_TC21	109528172	chr12:109525835-109535025	dualDMR
cg31119463_TC21	109528253	chr12:109525835-109535025	dualDMR
cg31119465_BC21	109528270	chr12:109525835-109535025	dualDMR
cg31119469_BC21	109528329	chr12:109525835-109535025	dualDMR
cg31119494_TC21	109528625	chr12:109525835-109535025	dualDMR
cg31119498_BC11	109529097	chr12:109525835-109535025	dualDMR
cg31119503_BC21	109529407	chr12:109525835-109535025	dualDMR
cg31119504_BC21	109529443	chr12:109525835-109535025	dualDMR
cg31119505_BC21	109529479	chr12:109525835-109535025	dualDMR
cg31119512_TC21	109529917	chr12:109525835-109535025	dualDMR
cg31119513_BC21	109530135	chr12:109525835-109535025	dualDMR
cg31119514_BC21	109530150	chr12:109525835-109535025	dualDMR
cg31119515_BC11	109530276	chr12:109525835-109535025	dualDMR
cg31119516_BC21	109530293	chr12:109525835-109535025	dualDMR
cg31119517_TC21	109530388	chr12:109525835-109535025	dualDMR
cg31119522_BC21	109530444	chr12:109525835-109535025	dualDMR
cg31119523_TC11	109530457	chr12:109525835-109535025	dualDMR
cg31119528_BC21	109530670	chr12:109525835-109535025	dualDMR
cg31119529_BC21	109530688	chr12:109525835-109535025	dualDMR
cg31119531_BC21	109530849	chr12:109525835-109535025	dualDMR
cg31119533_BC11	109531038	chr12:109525835-109535025	dualDMR
cg31119534_TC11	109531207	chr12:109525835-109535025	dualDMR
cg31119537_BC21	109531678	chr12:109525835-109535025	dualDMR
cg31119544_TC21	109531939	chr12:109525835-109535025	dualDMR
cg31119545_TC21	109532280	chr12:109525835-109535025	dualDMR
cg31119546_BC21	109532440	chr12:109525835-109535025	dualDMR
cg31119547_TC21	109532481	chr12:109525835-109535025	dualDMR
cg31119548_BC21	109532491	chr12:109525835-109535025	dualDMR
cg31119555_BC21	109533006	chr12:109525835-109535025	dualDMR
cg31119561_TC21	109533505	chr12:109525835-109535025	dualDMR
cg31119562_TC21	109533523	chr12:109525835-109535025	dualDMR
cg31119563_BC21	109533574	chr12:109525835-109535025	dualDMR
cg31119564_BC21	109533580	chr12:109525835-109535025	dualDMR
cg31119565_BC21	109533599	chr12:109525835-109535025	dualDMR
cg31119567_TC21	109533943	chr12:109525835-109535025	dualDMR
cg31119573_BC21	109534830	chr12:109525835-109535025	dualDMR
cg31119576_BC11	109535025	chr12:109525835-109535025	dualDMR
cg31120314_TC21	109587622	chr12:109587622-109590497	dualDMR
cg31120319_BC21	109588086	chr12:109587622-109590497	dualDMR
cg31120320_BC21	109588106	chr12:109587622-109590497	dualDMR
cg31120321_BC21	109588311	chr12:109587622-109590497	dualDMR
cg31120322_BC21	109588735	chr12:109587622-109590497	dualDMR
cg31120323_BC21	109589519	chr12:109587622-109590497	dualDMR
cg31120338_BC21	109590266	chr12:109587622-109590497	dualDMR
cg31120343_TC21	109590400	chr12:109587622-109590497	dualDMR
cg31120344_BC11	109590411	chr12:109587622-109590497	dualDMR
cg31120352_TC21	109590497	chr12:109587622-109590497	dualDMR
cg31120471_TC21	109594479	chr12:109594479-109595371	dualDMR
cg31120472_BC11	109594503	chr12:109594479-109595371	dualDMR
cg31120474_TC21	109594531	chr12:109594479-109595371	dualDMR
cg31120478_TC11	109594632	chr12:109594479-109595371	dualDMR
cg31120479_BC21	109594656	chr12:109594479-109595371	dualDMR
cg31120479_BC22	109594656	chr12:109594479-109595371	dualDMR
cg31120483_TC21	109595164	chr12:109594479-109595371	dualDMR
cg31120488_TC21	109595307	chr12:109594479-109595371	dualDMR
cg31120490_BC21	109595371	chr12:109594479-109595371	dualDMR
cg30380212_TC21	12936772	chr12:12936772-12938160	dualDMR
cg30380220_BC21	12937054	chr12:12936772-12938160	dualDMR
cg30380222_TC21	12937107	chr12:12936772-12938160	dualDMR
cg30380240_TC21	12937331	chr12:12936772-12938160	dualDMR
cg30380247_BC11	12937436	chr12:12936772-12938160	dualDMR
cg30380253_BC21	12937522	chr12:12936772-12938160	dualDMR
cg30380273_TC21	12938160	chr12:12936772-12938160	dualDMR
cg31448628_BC21	37666531	chr13:37666531-37667641	dualDMR
cg31448630_BC21	37666587	chr13:37666531-37667641	dualDMR
cg31448631_TC11	37666613	chr13:37666531-37667641	dualDMR
cg31448633_TC21	37666666	chr13:37666531-37667641	dualDMR
cg31448646_TC11	37667027	chr13:37666531-37667641	dualDMR
cg31448650_BC11	37667148	chr13:37666531-37667641	dualDMR
cg31448651_BC21	37667159	chr13:37666531-37667641	dualDMR
cg31448655_TC21	37667573	chr13:37666531-37667641	dualDMR
cg31448657_BC21	37667641	chr13:37666531-37667641	dualDMR
cg31718221_TC21	63313837	chr13:63313837-63314375	dualDMR
cg31718222_TC21	63313857	chr13:63313837-63314375	dualDMR
cg31718227_BC21	63314198	chr13:63313837-63314375	dualDMR
cg31718229_TC21	63314283	chr13:63313837-63314375	dualDMR
cg31718231_TC21	63314375	chr13:63313837-63314375	dualDMR
cg33816652_BC21	101133229	chr15:101133229-101134517	dualDMR
cg33816653_TC21	101133467	chr15:101133229-101134517	dualDMR
cg33816669_BC21	101134169	chr15:101133229-101134517	dualDMR
cg33816670_BC21	101134177	chr15:101133229-101134517	dualDMR
cg33816675_TC21	101134374	chr15:101133229-101134517	dualDMR
cg33816677_TC21	101134517	chr15:101133229-101134517	dualDMR
cg33828191_BC21	102100039	chr15:102100039-102104635	dualDMR
cg33828268_TC21	102100781	chr15:102100039-102104635	dualDMR
cg33828285_BC21	102101604	chr15:102100039-102104635	dualDMR
cg33828295_TC21	102102455	chr15:102100039-102104635	dualDMR
cg33828296_TC21	102102468	chr15:102100039-102104635	dualDMR
cg33828297_TC21	102102499	chr15:102100039-102104635	dualDMR
cg33828308_TC21	102103406	chr15:102100039-102104635	dualDMR
cg33828330_TC21	102104326	chr15:102100039-102104635	dualDMR
cg33828331_TC11	102104445	chr15:102100039-102104635	dualDMR
cg33828338_TC21	102104635	chr15:102100039-102104635	dualDMR
cg33162852_BC21	25939628	chr15:25939628-25941178	dualDMR
cg33162865_BC21	25940562	chr15:25939628-25941178	dualDMR
cg33162872_TC21	25940773	chr15:25939628-25941178	dualDMR
cg33162876_BC21	25940998	chr15:25939628-25941178	dualDMR
cg33162878_BC21	25941028	chr15:25939628-25941178	dualDMR
cg33162880_TC21	25941178	chr15:25939628-25941178	dualDMR
cg33478851_TC21	73695459	chr15:73695459-73696679	dualDMR
cg33478870_TC21	73695902	chr15:73695459-73696679	dualDMR
cg33478871_TC21	73695938	chr15:73695459-73696679	dualDMR
cg33478872_TC21	73695955	chr15:73695459-73696679	dualDMR
cg33478875_BC21	73696004	chr15:73695459-73696679	dualDMR
cg33478901_TC21	73696679	chr15:73695459-73696679	dualDMR
cg33584012_BC11	81936637	chr15:81936637-81937821	dualDMR
cg33584017_TC21	81936878	chr15:81936637-81937821	dualDMR
cg33584018_TC21	81936898	chr15:81936637-81937821	dualDMR
cg33584019_BC21	81936909	chr15:81936637-81937821	dualDMR
cg33584041_TC21	81937821	chr15:81936637-81937821	dualDMR
cg34009286_BC21	22920238	chr16:22920238-22920433	dualDMR
cg34009287_TC11	22920264	chr16:22920238-22920433	dualDMR
cg34009289_TC21	22920288	chr16:22920238-22920433	dualDMR
cg34009290_BC21	22920327	chr16:22920238-22920433	dualDMR
cg34009291_BC21	22920419	chr16:22920238-22920433	dualDMR
cg34009292_BC21	22920433	chr16:22920238-22920433	dualDMR
cg34766429_TC21	26951820	chr17:26951820-26953937	dualDMR
cg34766436_BC21	26952241	chr17:26951820-26953937	dualDMR
cg34766437_TC11	26952341	chr17:26951820-26953937	dualDMR
cg34766455_TC21	26952885	chr17:26951820-26953937	dualDMR
cg34766459_BC21	26953096	chr17:26951820-26953937	dualDMR
cg34766460_TC11	26953111	chr17:26951820-26953937	dualDMR
cg34766476_TC21	26953915	chr17:26951820-26953937	dualDMR
cg34766477_TC21	26953937	chr17:26951820-26953937	dualDMR
cg34783745_TC21	28006819	chr17:28006819-28008638	dualDMR
cg34783746_BC21	28007039	chr17:28006819-28008638	dualDMR
cg34783762_BC21	28007438	chr17:28006819-28008638	dualDMR
cg34783764_TC21	28007512	chr17:28006819-28008638	dualDMR
cg34783767_BC21	28007555	chr17:28006819-28008638	dualDMR
cg34783768_TC21	28007578	chr17:28006819-28008638	dualDMR
cg34783786_BC21	28008066	chr17:28006819-28008638	dualDMR
cg34783794_TC11	28008225	chr17:28006819-28008638	dualDMR
cg34783808_TC21	28008638	chr17:28006819-28008638	dualDMR
cg34563035_BC21	3245266	chr17:3245266-3247458	dualDMR
cg34563038_TC21	3245527	chr17:3245266-3247458	dualDMR
cg34563049_TC21	3246162	chr17:3245266-3247458	dualDMR
cg34563057_BC21	3247111	chr17:3245266-3247458	dualDMR
cg34563064_TC21	3247458	chr17:3245266-3247458	dualDMR
cg34871103_BC11	34894417	chr17:34894417-34896615	dualDMR
cg34871156_BC21	34894922	chr17:34894417-34896615	dualDMR
cg34871174_TC21	34895203	chr17:34894417-34896615	dualDMR
cg34871185_TC21	34895373	chr17:34894417-34896615	dualDMR
cg34871194_BC21	34895525	chr17:34894417-34896615	dualDMR
cg34871195_TC11	34895540	chr17:34894417-34896615	dualDMR
cg34871217_TC21	34896189	chr17:34894417-34896615	dualDMR
cg34871222_TC21	34896366	chr17:34894417-34896615	dualDMR
cg34871226_TC21	34896449	chr17:34894417-34896615	dualDMR
cg34871232_TC21	34896534	chr17:34894417-34896615	dualDMR
cg34871234_BC21	34896615	chr17:34894417-34896615	dualDMR
cg34876357_TC21	35162681	chr17:35162681-35165331	dualDMR
cg34876359_TC21	35162875	chr17:35162681-35165331	dualDMR
cg34876360_BC21	35162909	chr17:35162681-35165331	dualDMR
cg34876361_TC21	35162927	chr17:35162681-35165331	dualDMR
cg34876362_BC21	35162963	chr17:35162681-35165331	dualDMR
cg34876366_TC21	35162986	chr17:35162681-35165331	dualDMR
cg34876374_BC11	35163764	chr17:35162681-35165331	dualDMR
cg34876390_BC21	35164450	chr17:35162681-35165331	dualDMR
cg34876491_BC21	35165331	chr17:35162681-35165331	dualDMR
cg35589325_TC21	35214628	chr18:35214628-35215754	dualDMR
cg35589326_TC21	35214646	chr18:35214628-35215754	dualDMR
cg35589328_TC21	35214865	chr18:35214628-35215754	dualDMR
cg35589332_BC21	35214940	chr18:35214628-35215754	dualDMR
cg35589334_TC21	35215007	chr18:35214628-35215754	dualDMR
cg35589335_BC21	35215037	chr18:35214628-35215754	dualDMR
cg35589338_BC21	35215078	chr18:35214628-35215754	dualDMR
cg35589339_BC21	35215148	chr18:35214628-35215754	dualDMR
cg35589344_TC21	35215629	chr18:35214628-35215754	dualDMR
cg35589347_TC21	35215754	chr18:35214628-35215754	dualDMR
cg35834597_TC21	65023476	chr18:65023476-65025891	dualDMR
cg35834598_TC21	65023488	chr18:65023476-65025891	dualDMR
cg35834599_BC11	65023593	chr18:65023476-65025891	dualDMR
cg35834601_BC21	65023658	chr18:65023476-65025891	dualDMR
cg35834602_TC21	65023664	chr18:65023476-65025891	dualDMR
cg35834617_BC21	65024643	chr18:65023476-65025891	dualDMR
cg35834624_BC21	65025208	chr18:65023476-65025891	dualDMR
cg35834633_BC21	65025836	chr18:65023476-65025891	dualDMR
cg35834634_TC21	65025891	chr18:65023476-65025891	dualDMR
cg35841241_TC21	65581509	chr18:65581509-65584052	dualDMR
cg35841245_TC21	65581778	chr18:65581509-65584052	dualDMR
cg35841250_BC21	65582188	chr18:65581509-65584052	dualDMR
cg35841251_TC21	65582228	chr18:65581509-65584052	dualDMR
cg35841252_BC21	65582334	chr18:65581509-65584052	dualDMR
cg35841253_BC21	65582378	chr18:65581509-65584052	dualDMR
cg35841254_BC21	65582402	chr18:65581509-65584052	dualDMR
cg35841256_TC21	65582824	chr18:65581509-65584052	dualDMR
cg35841260_TC21	65583347	chr18:65581509-65584052	dualDMR
cg35841269_BC21	65583832	chr18:65581509-65584052	dualDMR
cg35841271_TC11	65584052	chr18:65581509-65584052	dualDMR
cg38795537_TC21	109692349	chr2:109692349-109694500	dualDMR
cg38795541_BC21	109692425	chr2:109692349-109694500	dualDMR
cg38795547_BC11	109692550	chr2:109692349-109694500	dualDMR
cg38795550_BC21	109692576	chr2:109692349-109694500	dualDMR
cg38795559_BC21	109692986	chr2:109692349-109694500	dualDMR
cg38795560_TC21	109693004	chr2:109692349-109694500	dualDMR
cg38795561_TC11	109693021	chr2:109692349-109694500	dualDMR
cg38795562_TC21	109693039	chr2:109692349-109694500	dualDMR
cg38795591_BC21	109693553	chr2:109692349-109694500	dualDMR
cg38795592_TC21	109693568	chr2:109692349-109694500	dualDMR
cg38795593_BC21	109693579	chr2:109692349-109694500	dualDMR
cg38795618_TC21	109693915	chr2:109692349-109694500	dualDMR
cg38795650_TC21	109694467	chr2:109692349-109694500	dualDMR
cg38795651_BC21	109694500	chr2:109692349-109694500	dualDMR
cg39331517_TC21	170192783	chr2:170192783-170194192	dualDMR
cg39331535_TC21	170193749	chr2:170192783-170194192	dualDMR
cg39331538_BC21	170193778	chr2:170192783-170194192	dualDMR
cg39331546_TC21	170194068	chr2:170192783-170194192	dualDMR
cg39331547_BC21	170194192	chr2:170192783-170194192	dualDMR
cg38255171_BC21	33216025	chr2:33216025-33217681	dualDMR
cg38255174_BC21	33216135	chr2:33216025-33217681	dualDMR
cg38255182_BC21	33216423	chr2:33216025-33217681	dualDMR
cg38255188_TC21	33216752	chr2:33216025-33217681	dualDMR
cg38255192_BC21	33216902	chr2:33216025-33217681	dualDMR
cg38255196_TC21	33216993	chr2:33216025-33217681	dualDMR
cg38255198_TC21	33217066	chr2:33216025-33217681	dualDMR
cg38255200_TC21	33217206	chr2:33216025-33217681	dualDMR
cg38255204_TC21	33217681	chr2:33216025-33217681	dualDMR
cg39995251_BC21	88536189	chr3:88536189-88537017	dualDMR
cg39995253_BC21	88536251	chr3:88536189-88537017	dualDMR
cg39995255_BC21	88536263	chr3:88536189-88537017	dualDMR
cg39995261_BC21	88536360	chr3:88536189-88537017	dualDMR
cg39995299_TC21	88536767	chr3:88536189-88537017	dualDMR
cg39995318_BC11	88537017	chr3:88536189-88537017	dualDMR
cg40006714_TC21	89385421	chr3:89385421-89388122	dualDMR
cg40006730_BC21	89386127	chr3:89385421-89388122	dualDMR
cg40006737_TC21	89386714	chr3:89385421-89388122	dualDMR
cg40006746_TC21	89387194	chr3:89385421-89388122	dualDMR
cg40006757_BC21	89387775	chr3:89385421-89388122	dualDMR
cg40006763_TC21	89388122	chr3:89385421-89388122	dualDMR
cg40065944_BC21	96559765	chr3:96559765-96560709	dualDMR
cg40065947_TC21	96560019	chr3:96559765-96560709	dualDMR
cg40065948_TC21	96560040	chr3:96559765-96560709	dualDMR
cg40065953_TC21	96560192	chr3:96559765-96560709	dualDMR
cg40065966_TC11	96560709	chr3:96559765-96560709	dualDMR
cg42588004_BC11	111577620	chr5:111577620-111578991	dualDMR
cg42588005_TC21	111577698	chr5:111577620-111578991	dualDMR
cg42588008_BC21	111577898	chr5:111577620-111578991	dualDMR
cg42588013_BC21	111578436	chr5:111577620-111578991	dualDMR
cg42588019_TC11	111578615	chr5:111577620-111578991	dualDMR
cg42588023_TC21	111578991	chr5:111577620-111578991	dualDMR
cg41937528_TC21	24591272	chr5:24591272-24593033	dualDMR
cg41937553_BC21	24591753	chr5:24591272-24593033	dualDMR
cg41937564_TC11	24592041	chr5:24591272-24593033	dualDMR
cg41937572_BC11	24592236	chr5:24591272-24593033	dualDMR
cg41937577_BC11	24592311	chr5:24591272-24593033	dualDMR
cg41937588_BC21	24592734	chr5:24591272-24593033	dualDMR
cg41937596_BC21	24593033	chr5:24591272-24593033	dualDMR
cg42022939_TC21	34634992	chr5:34634992-34635799	dualDMR
cg42022941_TC21	34635064	chr5:34634992-34635799	dualDMR
cg42022942_TC21	34635088	chr5:34634992-34635799	dualDMR
cg42022950_TC21	34635585	chr5:34634992-34635799	dualDMR
cg42022952_TC21	34635647	chr5:34634992-34635799	dualDMR
cg42022955_BC21	34635727	chr5:34634992-34635799	dualDMR
cg42022956_TC21	34635799	chr5:34634992-34635799	dualDMR
cg43814083_TC11	106793233	chr6:106793233-106794603	dualDMR
cg43814105_TC11	106794171	chr6:106793233-106794603	dualDMR
cg43814105_TO11	106794171	chr6:106793233-106794603	dualDMR
cg43814105_TO21	106794171	chr6:106793233-106794603	dualDMR
cg43814114_BC21	106794603	chr6:106793233-106794603	dualDMR
cg43425540_BC21	52175234	chr6:52175234-52177636	dualDMR
cg43425553_BC21	52175602	chr6:52175234-52177636	dualDMR
cg43425607_BC21	52175994	chr6:52175234-52177636	dualDMR
cg43425633_TC21	52176631	chr6:52175234-52177636	dualDMR
cg43425662_BC21	52177425	chr6:52175234-52177636	dualDMR
cg43425673_BC21	52177584	chr6:52175234-52177636	dualDMR
cg43425676_BC21	52177636	chr6:52175234-52177636	dualDMR
cg43426245_BC21	52204300	chr6:52204300-52206370	dualDMR
cg43426246_BC11	52204398	chr6:52204300-52206370	dualDMR
cg43426252_TC21	52204525	chr6:52204300-52206370	dualDMR
cg43426253_BC11	52204560	chr6:52204300-52206370	dualDMR
cg43426275_BC21	52204767	chr6:52204300-52206370	dualDMR
cg43426290_BC11	52205067	chr6:52204300-52206370	dualDMR
cg43426292_BC21	52205107	chr6:52204300-52206370	dualDMR
cg43426307_TC21	52205492	chr6:52204300-52206370	dualDMR
cg43426309_BC21	52205567	chr6:52204300-52206370	dualDMR
cg43426344_BC21	52206370	chr6:52204300-52206370	dualDMR
cg43480497_TC21	58906085	chr6:58906085-58907632	dualDMR
cg43480503_TC21	58906508	chr6:58906085-58907632	dualDMR
cg43480504_BC21	58906529	chr6:58906085-58907632	dualDMR
cg43480512_BC21	58906676	chr6:58906085-58907632	dualDMR
cg43480515_BC11	58906738	chr6:58906085-58907632	dualDMR
cg43480516_TC21	58906758	chr6:58906085-58907632	dualDMR
cg43480541_BC21	58907019	chr6:58906085-58907632	dualDMR
cg43480542_BC21	58907067	chr6:58906085-58907632	dualDMR
cg43480543_TC21	58907083	chr6:58906085-58907632	dualDMR
cg43480544_BC21	58907095	chr6:58906085-58907632	dualDMR
cg43480547_BC21	58907120	chr6:58906085-58907632	dualDMR
cg43480556_BC21	58907186	chr6:58906085-58907632	dualDMR
cg43480557_TC11	58907225	chr6:58906085-58907632	dualDMR
cg43480558_TC21	58907270	chr6:58906085-58907632	dualDMR
cg43480560_TC21	58907401	chr6:58906085-58907632	dualDMR
cg43480561_BC11	58907433	chr6:58906085-58907632	dualDMR
cg43480562_TC21	58907488	chr6:58906085-58907632	dualDMR
cg43480565_BC21	58907632	chr6:58906085-58907632	dualDMR
cg43616627_TC21	82919383	chr6:82919383-82919750	dualDMR
cg43616630_BC21	82919454	chr6:82919383-82919750	dualDMR
cg43616631_BC11	82919592	chr6:82919383-82919750	dualDMR
cg43616632_BC11	82919610	chr6:82919383-82919750	dualDMR
cg43616636_BC21	82919677	chr6:82919383-82919750	dualDMR
cg43616637_BC21	82919750	chr6:82919383-82919750	dualDMR
cg43616637_BC22	82919750	chr6:82919383-82919750	dualDMR
cg44975719_BC21	109615089	chr7:109615089-109617703	dualDMR
cg44975729_TC21	109616007	chr7:109615089-109617703	dualDMR
cg44975735_TC11	109616360	chr7:109615089-109617703	dualDMR
cg44975737_TC21	109616482	chr7:109615089-109617703	dualDMR
cg44975738_BC21	109616536	chr7:109615089-109617703	dualDMR
cg44975754_TC11	109616976	chr7:109615089-109617703	dualDMR
cg44975756_TC21	109617703	chr7:109615089-109617703	dualDMR
cg45120722_BC21	126583139	chr7:126583139-126587688	dualDMR
cg45120725_BC21	126583174	chr7:126583139-126587688	dualDMR
cg45120733_TC21	126583286	chr7:126583139-126587688	dualDMR
cg45120737_TC21	126583366	chr7:126583139-126587688	dualDMR
cg45120740_BC21	126583429	chr7:126583139-126587688	dualDMR
cg45120751_TC21	126583651	chr7:126583139-126587688	dualDMR
cg45120752_TC21	126583675	chr7:126583139-126587688	dualDMR
cg45120756_TC21	126583853	chr7:126583139-126587688	dualDMR
cg45120765_TC21	126584522	chr7:126583139-126587688	dualDMR
cg45120766_BC21	126584645	chr7:126583139-126587688	dualDMR
cg45120772_TC21	126584968	chr7:126583139-126587688	dualDMR
cg45120773_BC21	126585024	chr7:126583139-126587688	dualDMR
cg45120780_TC21	126585405	chr7:126583139-126587688	dualDMR
cg45120781_BC21	126585552	chr7:126583139-126587688	dualDMR
cg45120794_TC21	126586544	chr7:126583139-126587688	dualDMR
cg45120803_TC21	126587060	chr7:126583139-126587688	dualDMR
cg45120812_BC21	126587670	chr7:126583139-126587688	dualDMR
cg45120814_BC21	126587688	chr7:126583139-126587688	dualDMR
cg44295836_TC11	19736386	chr7:19736386-19737369	dualDMR
cg44295836_TO11	19736386	chr7:19736386-19737369	dualDMR
cg44295837_TC11	19736498	chr7:19736386-19737369	dualDMR
cg44295849_TC21	19736934	chr7:19736386-19737369	dualDMR
cg44295851_BC21	19736989	chr7:19736386-19737369	dualDMR
cg44295854_TC21	19737249	chr7:19736386-19737369	dualDMR
cg44295855_TC11	19737369	chr7:19736386-19737369	dualDMR
cg44295855_TO11	19737369	chr7:19736386-19737369	dualDMR
cg44760646_TC21	79386391	chr7:79386391-79387855	dualDMR
cg44760647_BC21	79386401	chr7:79386391-79387855	dualDMR
cg44760648_TC21	79386503	chr7:79386391-79387855	dualDMR
cg44760652_TC11	79386555	chr7:79386391-79387855	dualDMR
cg44760653_TC21	79386559	chr7:79386391-79387855	dualDMR
cg44760655_BC11	79386591	chr7:79386391-79387855	dualDMR
cg44760658_BC21	79386738	chr7:79386391-79387855	dualDMR
cg44760659_TC21	79386817	chr7:79386391-79387855	dualDMR
cg44760665_BC21	79387172	chr7:79386391-79387855	dualDMR
cg44760666_BC21	79387185	chr7:79386391-79387855	dualDMR
cg44760674_TC21	79387855	chr7:79386391-79387855	dualDMR
cg47278919_BC11	112185537	chr9:112185537-112189460	dualDMR
cg47278920_TC21	112185684	chr9:112185537-112189460	dualDMR
cg47278933_BC21	112186176	chr9:112185537-112189460	dualDMR
cg47278938_BC21	112186716	chr9:112185537-112189460	dualDMR
cg47278953_TC21	112187643	chr9:112185537-112189460	dualDMR
cg47278954_TC21	112187653	chr9:112185537-112189460	dualDMR
cg47278958_TC21	112187760	chr9:112185537-112189460	dualDMR
cg47278962_BC21	112187815	chr9:112185537-112189460	dualDMR
cg47278963_BC21	112187878	chr9:112185537-112189460	dualDMR
cg47278969_BC21	112188050	chr9:112185537-112189460	dualDMR
cg47278977_TC21	112188504	chr9:112185537-112189460	dualDMR
cg47278978_BC21	112188551	chr9:112185537-112189460	dualDMR
cg47278988_TC21	112189460	chr9:112185537-112189460	dualDMR
cg46804283_TC21	58157013	chr9:58157013-58159128	dualDMR
cg46804322_BC21	58157989	chr9:58157013-58159128	dualDMR
cg46804324_TC21	58158076	chr9:58157013-58159128	dualDMR
cg46804325_BC21	58158085	chr9:58157013-58159128	dualDMR
cg46804327_TC21	58158173	chr9:58157013-58159128	dualDMR
cg46804336_BC11	58158924	chr9:58157013-58159128	dualDMR
cg46804341_TC11	58159128	chr9:58157013-58159128	dualDMR
cg36648859_TC11	11413491	chr1:11413491-11415227	adDMR
cg36648871_TC11	11414080	chr1:11413491-11415227	adDMR
cg36648874_TC21	11414136	chr1:11413491-11415227	adDMR
cg36648907_BC21	11414404	chr1:11413491-11415227	adDMR
cg36648916_TC21	11414578	chr1:11413491-11415227	adDMR
cg36648917_BC21	11414590	chr1:11413491-11415227	adDMR
cg36648928_BC21	11415227	chr1:11413491-11415227	adDMR
cg37388350_BC21	120602094	chr1:120602094-120603779	adDMR
cg37388365_BC11	120602265	chr1:120602094-120603779	adDMR
cg37388369_BC11	120602314	chr1:120602094-120603779	adDMR
cg37388370_TC11	120602318	chr1:120602094-120603779	adDMR
cg37388382_BC21	120602530	chr1:120602094-120603779	adDMR
cg37388444_BC21	120603307	chr1:120602094-120603779	adDMR
cg37388449_BC11	120603365	chr1:120602094-120603779	adDMR
cg37388490_BC21	120603779	chr1:120602094-120603779	adDMR
cg37417589_TC21	125910820	chr1:125910820-125913152	adDMR
cg37417594_BC21	125910986	chr1:125910820-125913152	adDMR
cg37417601_TC11	125911351	chr1:125910820-125913152	adDMR
cg37417615_TC11	125911605	chr1:125910820-125913152	adDMR
cg37417633_TC21	125911872	chr1:125910820-125913152	adDMR
cg37417671_BC21	125912205	chr1:125910820-125913152	adDMR
cg37417683_TC11	125912516	chr1:125910820-125913152	adDMR
cg37417701_BC21	125912890	chr1:125910820-125913152	adDMR
cg37417706_BC21	125913134	chr1:125910820-125913152	adDMR
cg37417707_TC21	125913152	chr1:125910820-125913152	adDMR
cg36657765_BC21	12990272	chr1:12990272-12992879	adDMR
cg36657778_BC21	12990535	chr1:12990272-12992879	adDMR
cg36657799_BC21	12990870	chr1:12990272-12992879	adDMR
cg36657800_TC21	12990880	chr1:12990272-12992879	adDMR
cg36657808_BC21	12991049	chr1:12990272-12992879	adDMR
cg36657812_TC21	12991149	chr1:12990272-12992879	adDMR
cg36657820_BC21	12991289	chr1:12990272-12992879	adDMR
cg36657866_BC21	12992215	chr1:12990272-12992879	adDMR
cg36657895_TC11	12992477	chr1:12990272-12992879	adDMR
cg36657926_TC21	12992879	chr1:12990272-12992879	adDMR
cg36659339_TC21	13126310	chr1:13126310-13127050	adDMR
cg36659342_TC11	13126356	chr1:13126310-13127050	adDMR
cg36659359_TC11	13126576	chr1:13126310-13127050	adDMR
cg36659361_BC21	13126631	chr1:13126310-13127050	adDMR
cg36659379_BC21	13127013	chr1:13126310-13127050	adDMR
cg36659381_TC21	13127050	chr1:13126310-13127050	adDMR
cg37487772_TC21	134036977	chr1:134036977-134037554	adDMR
cg37487773_BC21	134037000	chr1:134036977-134037554	adDMR
cg37487775_TC11	134037218	chr1:134036977-134037554	adDMR
cg37487776_BC21	134037253	chr1:134036977-134037554	adDMR
cg37487780_TC21	134037453	chr1:134036977-134037554	adDMR
cg37487781_TC11	134037487	chr1:134036977-134037554	adDMR
cg37487783_TC21	134037554	chr1:134036977-134037554	adDMR
cg36669111_BC21	14309648	chr1:14309648-14310099	adDMR
cg36669112_BC21	14309670	chr1:14309648-14310099	adDMR
cg36669113_BC21	14309748	chr1:14309648-14310099	adDMR
cg36669147_TC21	14310035	chr1:14309648-14310099	adDMR
cg36669150_TC21	14310099	chr1:14309648-14310099	adDMR
cg37665797_BC21	158355877	chr1:158355877-158356365	adDMR
cg37665806_TC21	158356051	chr1:158355877-158356365	adDMR
cg37665831_TC21	158356322	chr1:158355877-158356365	adDMR
cg37665832_BC11	158356338	chr1:158355877-158356365	adDMR
cg37665833_TC21	158356365	chr1:158355877-158356365	adDMR
cg37774140_TC21	171250382	chr1:171250382-171252771	adDMR
cg37774146_TC21	171250808	chr1:171250382-171252771	adDMR
cg37774156_BC21	171251243	chr1:171250382-171252771	adDMR
cg37774158_BC11	171251271	chr1:171250382-171252771	adDMR
cg37774164_BC21	171251383	chr1:171250382-171252771	adDMR
cg37774167_BC21	171251458	chr1:171250382-171252771	adDMR
cg37774177_TC21	171252117	chr1:171250382-171252771	adDMR
cg37774178_BC21	171252182	chr1:171250382-171252771	adDMR
cg37774191_TC21	171252621	chr1:171250382-171252771	adDMR
cg37774198_TC11	171252758	chr1:171250382-171252771	adDMR
cg37774199_TC21	171252771	chr1:171250382-171252771	adDMR
cg37776636_BC21	171417097	chr1:171417097-171417646	adDMR
cg37776638_BC11	171417168	chr1:171417097-171417646	adDMR
cg37776639_BC21	171417234	chr1:171417097-171417646	adDMR
cg37776639_BC22	171417234	chr1:171417097-171417646	adDMR
cg37776649_TC21	171417527	chr1:171417097-171417646	adDMR
cg37776652_BC11	171417646	chr1:171417097-171417646	adDMR
cg37857172_BC21	180942171	chr1:180942171-180943628	adDMR
cg37857190_BC11	180942400	chr1:180942171-180943628	adDMR
cg37857193_BC21	180942439	chr1:180942171-180943628	adDMR
cg37857248_BC21	180943238	chr1:180942171-180943628	adDMR
cg37857251_TC21	180943354	chr1:180942171-180943628	adDMR
cg37857252_TC21	180943391	chr1:180942171-180943628	adDMR
cg37857253_BC11	180943523	chr1:180942171-180943628	adDMR
cg37857255_TC21	180943628	chr1:180942171-180943628	adDMR
cg36696350_TC21	19208780	chr1:19208780-19211991	adDMR
cg36696367_BC11	19209196	chr1:19208780-19211991	adDMR
cg36696369_TC11	19209233	chr1:19208780-19211991	adDMR
cg36696388_BC21	19209842	chr1:19208780-19211991	adDMR
cg36696389_BC21	19209848	chr1:19208780-19211991	adDMR
cg36696390_TC21	19209865	chr1:19208780-19211991	adDMR
cg36696441_BC21	19210784	chr1:19208780-19211991	adDMR
cg36696453_TC21	19211221	chr1:19208780-19211991	adDMR
cg36696466_TC21	19211946	chr1:19208780-19211991	adDMR
cg36696468_BC21	19211991	chr1:19208780-19211991	adDMR
cg37984273_BC21	193241577	chr1:193241577-193243639	adDMR
cg37984274_TC21	193241630	chr1:193241577-193243639	adDMR
cg37984281_TC11	193242426	chr1:193241577-193243639	adDMR
cg37984282_BC21	193242452	chr1:193241577-193243639	adDMR
cg37984283_TC21	193242468	chr1:193241577-193243639	adDMR
cg37984284_BC21	193242581	chr1:193241577-193243639	adDMR
cg37984292_TC21	193243519	chr1:193241577-193243639	adDMR
cg37984293_TC11	193243639	chr1:193241577-193243639	adDMR
cg36732258_TC21	24587096	chr1:24587096-24588564	adDMR
cg36732259_TC21	24587106	chr1:24587096-24588564	adDMR
cg36732261_BC21	24587159	chr1:24587096-24588564	adDMR
cg36732266_TC21	24587231	chr1:24587096-24588564	adDMR
cg36732282_TC21	24587507	chr1:24587096-24588564	adDMR
cg36732285_BC21	24587678	chr1:24587096-24588564	adDMR
cg36732296_TC21	24588564	chr1:24587096-24588564	adDMR
cg36740366_BC11	25829127	chr1:25829127-25830512	adDMR
cg36740374_BC11	25829362	chr1:25829127-25830512	adDMR
cg36740379_BC21	25829517	chr1:25829127-25830512	adDMR
cg36740385_TC11	25829697	chr1:25829127-25830512	adDMR
cg36740387_TC21	25829748	chr1:25829127-25830512	adDMR
cg36740483_BC11	25830512	chr1:25829127-25830512	adDMR
cg36868294_TC21	42693424	chr1:42693424-42699277	adDMR
cg36868327_BC21	42694164	chr1:42693424-42699277	adDMR
cg36868333_BC21	42694318	chr1:42693424-42699277	adDMR
cg36868343_TC21	42694443	chr1:42693424-42699277	adDMR
cg36868358_BC21	42694695	chr1:42693424-42699277	adDMR
cg36868360_BC21	42694746	chr1:42693424-42699277	adDMR
cg36868387_BC21	42695050	chr1:42693424-42699277	adDMR
cg36868423_BC21	42695638	chr1:42693424-42699277	adDMR
cg36868448_TC11	42695995	chr1:42693424-42699277	adDMR
cg36868464_BC21	42696449	chr1:42693424-42699277	adDMR
cg36868472_BC21	42696648	chr1:42693424-42699277	adDMR
cg36868576_TC21	42697391	chr1:42693424-42699277	adDMR
cg36868686_BC21	42698336	chr1:42693424-42699277	adDMR
cg36868701_TC21	42698508	chr1:42693424-42699277	adDMR
cg36868709_BC11	42698591	chr1:42693424-42699277	adDMR
cg36868763_BC21	42699277	chr1:42693424-42699277	adDMR
cg36954869_TC21	56970007	chr1:56970007-56972801	adDMR
cg36954892_BC21	56970885	chr1:56970007-56972801	adDMR
cg36954911_BC21	56971103	chr1:56970007-56972801	adDMR
cg36954912_TC21	56971118	chr1:56970007-56972801	adDMR
cg36954915_BC21	56971306	chr1:56970007-56972801	adDMR
cg36954945_BC21	56971753	chr1:56970007-56972801	adDMR
cg36954949_TC11	56971912	chr1:56970007-56972801	adDMR
cg36954972_TC11	56972245	chr1:56970007-56972801	adDMR
cg36955036_BC11	56972801	chr1:56970007-56972801	adDMR
cg37120945_BC21	78195325	chr1:78195325-78198045	adDMR
cg37120979_BC21	78196312	chr1:78195325-78198045	adDMR
cg37121007_BC11	78196764	chr1:78195325-78198045	adDMR
cg37121009_TC21	78196791	chr1:78195325-78198045	adDMR
cg37121020_BC11	78196904	chr1:78195325-78198045	adDMR
cg37121023_BC21	78196984	chr1:78195325-78198045	adDMR
cg37121034_TC21	78197183	chr1:78195325-78198045	adDMR
cg37121041_TC11	78197268	chr1:78195325-78198045	adDMR
cg37121056_TC21	78197933	chr1:78195325-78198045	adDMR
cg37121059_TC21	78198045	chr1:78195325-78198045	adDMR
cg37166554_BC11	84934769	chr1:84934769-84935282	adDMR
cg37166559_BC21	84934817	chr1:84934769-84935282	adDMR
cg37166561_BC21	84934831	chr1:84934769-84935282	adDMR
cg37166570_BC21	84934992	chr1:84934769-84935282	adDMR
cg37166583_TC11	84935178	chr1:84934769-84935282	adDMR
cg37166587_TC21	84935253	chr1:84934769-84935282	adDMR
cg37166588_BC11	84935282	chr1:84934769-84935282	adDMR
cg37194773_TC21	88211870	chr1:88211870-88212883	adDMR
cg37194777_TC21	88212045	chr1:88211870-88212883	adDMR
cg37194780_BC21	88212172	chr1:88211870-88212883	adDMR
cg37194789_TC21	88212643	chr1:88211870-88212883	adDMR
cg37194791_BC21	88212883	chr1:88211870-88212883	adDMR
cg37213680_BC21	89930276	chr1:89930276-89931831	adDMR
cg37213699_BC11	89930471	chr1:89930276-89931831	adDMR
cg37213742_BC21	89930879	chr1:89930276-89931831	adDMR
cg37213786_BC11	89931154	chr1:89930276-89931831	adDMR
cg37213808_BC21	89931432	chr1:89930276-89931831	adDMR
cg37213829_TC21	89931831	chr1:89930276-89931831	adDMR
cg36635428_BC21	9298568	chr1:9298568-9299701	adDMR
cg36635429_BC21	9298581	chr1:9298568-9299701	adDMR
cg36635435_BC21	9298753	chr1:9298568-9299701	adDMR
cg36635439_TC21	9298822	chr1:9298568-9299701	adDMR
cg36635456_TC21	9299176	chr1:9298568-9299701	adDMR
cg36635461_TC21	9299247	chr1:9298568-9299701	adDMR
cg36635489_TC21	9299701	chr1:9298568-9299701	adDMR
cg28927857_TC21	103028416	chr10:103028416-103029064	adDMR
cg28927886_TC21	103028773	chr10:103028416-103029064	adDMR
cg28927888_BC11	103028832	chr10:103028416-103029064	adDMR
cg28927891_BC21	103028949	chr10:103028416-103029064	adDMR
cg28927896_BC21	103029064	chr10:103028416-103029064	adDMR
cg29160759_TC21	128388732	chr10:128388732-128389294	adDMR
cg29160762_TC21	128388892	chr10:128388732-128389294	adDMR
cg29160763_TC21	128388940	chr10:128388732-128389294	adDMR
cg29160774_TC21	128389281	chr10:128388732-128389294	adDMR
cg29160775_BC21	128389294	chr10:128388732-128389294	adDMR
cg28186364_TC21	12941089	chr10:12941089-12941795	adDMR
cg28186366_BC11	12941181	chr10:12941089-12941795	adDMR
cg28186391_TC21	12941393	chr10:12941089-12941795	adDMR
cg28186401_TC11	12941546	chr10:12941089-12941795	adDMR
cg28186429_BC21	12941795	chr10:12941089-12941795	adDMR
cg28313434_TC11	29146847	chr10:29146847-29148386	adDMR
cg28313474_TC11	29147323	chr10:29146847-29148386	adDMR
cg28313507_BC21	29147819	chr10:29146847-29148386	adDMR
cg28313516_BC21	29148217	chr10:29146847-29148386	adDMR
cg28313518_TC11	29148269	chr10:29146847-29148386	adDMR
cg28313519_BC21	29148284	chr10:29146847-29148386	adDMR
cg28313521_BC11	29148317	chr10:29146847-29148386	adDMR
cg28313529_BC11	29148386	chr10:29146847-29148386	adDMR
cg28315933_TC11	29535509	chr10:29535509-29535953	adDMR
cg28315937_TC11	29535560	chr10:29535509-29535953	adDMR
cg28315939_BC21	29535594	chr10:29535509-29535953	adDMR
cg28315961_TC21	29535833	chr10:29535509-29535953	adDMR
cg28315967_TC21	29535930	chr10:29535509-29535953	adDMR
cg28315969_BC21	29535953	chr10:29535509-29535953	adDMR
cg28122132_BC21	4620542	chr10:4620542-4621750	adDMR
cg28122134_BC21	4620660	chr10:4620542-4621750	adDMR
cg28122137_TC21	4620915	chr10:4620542-4621750	adDMR
cg28122145_BC21	4621094	chr10:4620542-4621750	adDMR
cg28122146_TC21	4621122	chr10:4620542-4621750	adDMR
cg28122149_TC21	4621215	chr10:4620542-4621750	adDMR
cg28122161_TC21	4621750	chr10:4620542-4621750	adDMR
cg28450276_BC11	49783119	chr10:49783119-49783788	adDMR
cg28450280_BC21	49783181	chr10:49783119-49783788	adDMR
cg28450291_BC21	49783339	chr10:49783119-49783788	adDMR
cg28450295_TC21	49783444	chr10:49783119-49783788	adDMR
cg28450300_TC21	49783606	chr10:49783119-49783788	adDMR
cg28450302_BC11	49783698	chr10:49783119-49783788	adDMR
cg28450304_BC21	49783788	chr10:49783119-49783788	adDMR
cg28604593_BC21	69212629	chr10:69212629-69213603	adDMR
cg28604619_BC21	69213020	chr10:69212629-69213603	adDMR
cg28604620_BC21	69213038	chr10:69212629-69213603	adDMR
cg28604621_BC11	69213053	chr10:69212629-69213603	adDMR
cg28604681_TC21	69213603	chr10:69212629-69213603	adDMR
cg28707608_BC21	79818988	chr10:79818988-79822845	adDMR
cg28707617_BC21	79819105	chr10:79818988-79822845	adDMR
cg28707620_TC21	79819167	chr10:79818988-79822845	adDMR
cg28707631_TC11	79819426	chr10:79818988-79822845	adDMR
cg28707637_BC21	79819504	chr10:79818988-79822845	adDMR
cg28707639_TC21	79819564	chr10:79818988-79822845	adDMR
cg28707655_TC21	79819898	chr10:79818988-79822845	adDMR
cg28707673_TC11	79820752	chr10:79818988-79822845	adDMR
cg28707679_TC21	79821038	chr10:79818988-79822845	adDMR
cg28707688_TC21	79821677	chr10:79818988-79822845	adDMR
cg28707706_TC21	79822360	chr10:79818988-79822845	adDMR
cg28707716_BC21	79822538	chr10:79818988-79822845	adDMR
cg28707725_TC21	79822834	chr10:79818988-79822845	adDMR
cg28707726_BC21	79822845	chr10:79818988-79822845	adDMR
cg28708291_BC21	79856934	chr10:79856934-79859622	adDMR
cg28708298_TC21	79857477	chr10:79856934-79859622	adDMR
cg28708299_TC21	79857582	chr10:79856934-79859622	adDMR
cg28708302_TC21	79857862	chr10:79856934-79859622	adDMR
cg28708304_TC21	79858260	chr10:79856934-79859622	adDMR
cg28708312_BC21	79858689	chr10:79856934-79859622	adDMR
cg28708318_TC21	79858874	chr10:79856934-79859622	adDMR
cg28708337_TC21	79859622	chr10:79856934-79859622	adDMR
cg28712048_BC21	80019757	chr10:80019757-80020098	adDMR
cg28712052_TC21	80019854	chr10:80019757-80020098	adDMR
cg28712053_TC21	80019963	chr10:80019757-80020098	adDMR
cg28712058_TC21	80020053	chr10:80019757-80020098	adDMR
cg28712060_BC21	80020098	chr10:80019757-80020098	adDMR
cg28724514_BC21	80606011	chr10:80606011-80607606	adDMR
cg28724515_BC21	80606125	chr10:80606011-80607606	adDMR
cg28724531_BC21	80606446	chr10:80606011-80607606	adDMR
cg28724549_BC21	80606724	chr10:80606011-80607606	adDMR
cg28724591_TC11	80607606	chr10:80606011-80607606	adDMR
cg28852176_BC21	93488687	chr10:93488687-93490053	adDMR
cg28852181_BC21	93489151	chr10:93488687-93490053	adDMR
cg28852181_BC22	93489151	chr10:93488687-93490053	adDMR
cg28852183_TC11	93489171	chr10:93488687-93490053	adDMR
cg28852186_TC21	93489230	chr10:93488687-93490053	adDMR
cg28852203_BC21	93490053	chr10:93488687-93490053	adDMR
cg28857804_TC11	93918519	chr10:93918519-93919395	adDMR
cg28857810_TC21	93919014	chr10:93918519-93919395	adDMR
cg28857815_BC21	93919236	chr10:93918519-93919395	adDMR
cg28857820_BC21	93919384	chr10:93918519-93919395	adDMR
cg28857821_BC21	93919395	chr10:93918519-93919395	adDMR
cg30041280_BC21	100859046	chr11:100859046-100860748	adDMR
cg30041282_TC21	100859215	chr11:100859046-100860748	adDMR
cg30041288_TC21	100859567	chr11:100859046-100860748	adDMR
cg30041289_TC21	100859629	chr11:100859046-100860748	adDMR
cg30041290_TC21	100859718	chr11:100859046-100860748	adDMR
cg30041339_TC21	100860637	chr11:100859046-100860748	adDMR
cg30041345_TC21	100860748	chr11:100859046-100860748	adDMR
cg30240148_BC21	117134969	chr11:117134969-117136270	adDMR
cg30240162_BC21	117135254	chr11:117134969-117136270	adDMR
cg30240171_BC21	117135601	chr11:117134969-117136270	adDMR
cg30240172_TC21	117135605	chr11:117134969-117136270	adDMR
cg30240174_BC11	117135663	chr11:117134969-117136270	adDMR
cg30240183_TC21	117136270	chr11:117134969-117136270	adDMR
cg30282925_BC21	120011897	chr11:120011897-120015446	adDMR
cg30282938_TC21	120012129	chr11:120011897-120015446	adDMR
cg30282967_TC21	120012780	chr11:120011897-120015446	adDMR
cg30282979_TC21	120013232	chr11:120011897-120015446	adDMR
cg30282993_BC11	120013557	chr11:120011897-120015446	adDMR
cg30283001_BC21	120013805	chr11:120011897-120015446	adDMR
cg30283012_BC21	120014544	chr11:120011897-120015446	adDMR
cg30283015_BC21	120014846	chr11:120011897-120015446	adDMR
cg30283016_TC21	120014858	chr11:120011897-120015446	adDMR
cg30283024_TC21	120015446	chr11:120011897-120015446	adDMR
cg30293361_BC21	120608380	chr11:120608380-120608919	adDMR
cg30293391_TC11	120608755	chr11:120608380-120608919	adDMR
cg30293392_TC11	120608765	chr11:120608380-120608919	adDMR
cg30293398_BC11	120608897	chr11:120608380-120608919	adDMR
cg30293401_BC21	120608919	chr11:120608380-120608919	adDMR
cg29545723_TC21	53478050	chr11:53478050-53480308	adDMR
cg29545754_BC21	53478671	chr11:53478050-53480308	adDMR
cg29545755_TC11	53478691	chr11:53478050-53480308	adDMR
cg29545857_TC11	53479583	chr11:53478050-53480308	adDMR
cg29545906_TC21	53480118	chr11:53478050-53480308	adDMR
cg29545910_TC21	53480179	chr11:53478050-53480308	adDMR
cg29545916_TC21	53480308	chr11:53478050-53480308	adDMR
cg29549688_BC21	53772483	chr11:53772483-53774362	adDMR
cg29549699_BC21	53773337	chr11:53772483-53774362	adDMR
cg29549701_BC21	53773346	chr11:53772483-53774362	adDMR
cg29549703_TC11	53773464	chr11:53772483-53774362	adDMR
cg29549721_TC21	53774362	chr11:53772483-53774362	adDMR
cg29584315_BC21	57831503	chr11:57831503-57832850	adDMR
cg29584316_BC21	57831515	chr11:57831503-57832850	adDMR
cg29584334_BC21	57831829	chr11:57831503-57832850	adDMR
cg29584342_TC21	57831986	chr11:57831503-57832850	adDMR
cg29584343_TC11	57831997	chr11:57831503-57832850	adDMR
cg29584361_BC21	57832797	chr11:57831503-57832850	adDMR
cg29584366_BC11	57832850	chr11:57831503-57832850	adDMR
cg29207060_TC21	5803420	chr11:5803420-5803570	adDMR
cg29207061_BC21	5803432	chr11:5803420-5803570	adDMR
cg29207068_BC21	5803518	chr11:5803420-5803570	adDMR
cg29207069_BC21	5803559	chr11:5803420-5803570	adDMR
cg29207070_TC21	5803570	chr11:5803420-5803570	adDMR
cg29711996_BC21	69876016	chr11:69876016-69878601	adDMR
cg29711999_TC21	69876319	chr11:69876016-69878601	adDMR
cg29712000_TC21	69876370	chr11:69876016-69878601	adDMR
cg29712009_BC21	69877006	chr11:69876016-69878601	adDMR
cg29712032_BC21	69877930	chr11:69876016-69878601	adDMR
cg29712034_TC21	69877982	chr11:69876016-69878601	adDMR
cg29712043_BC21	69878601	chr11:69876016-69878601	adDMR
cg29717842_BC21	70234725	chr11:70234725-70240035	adDMR
cg29717845_TC11	70234793	chr11:70234725-70240035	adDMR
cg29717846_BC11	70234811	chr11:70234725-70240035	adDMR
cg29717854_TC21	70235487	chr11:70234725-70240035	adDMR
cg29717856_BC11	70235545	chr11:70234725-70240035	adDMR
cg29717860_TC21	70235768	chr11:70234725-70240035	adDMR
cg29717869_TC21	70236185	chr11:70234725-70240035	adDMR
cg29717873_BC11	70236883	chr11:70234725-70240035	adDMR
cg29717875_BC21	70236928	chr11:70234725-70240035	adDMR
cg29717887_TC21	70237526	chr11:70234725-70240035	adDMR
cg29717918_BC11	70237799	chr11:70234725-70240035	adDMR
cg29717957_BC21	70238223	chr11:70234725-70240035	adDMR
cg29717984_BC11	70239005	chr11:70234725-70240035	adDMR
cg29718031_TC11	70239967	chr11:70234725-70240035	adDMR
cg29718033_TC11	70240035	chr11:70234725-70240035	adDMR
cg29940775_TC21	93097763	chr11:93097763-93100093	adDMR
cg29940781_BC11	93098010	chr11:93097763-93100093	adDMR
cg29940787_BC11	93098221	chr11:93097763-93100093	adDMR
cg29940806_BC21	93098454	chr11:93097763-93100093	adDMR
cg29940839_BC21	93099085	chr11:93097763-93100093	adDMR
cg29940883_TC21	93099584	chr11:93097763-93100093	adDMR
cg29940885_BC21	93099637	chr11:93097763-93100093	adDMR
cg29940911_BC11	93100044	chr11:93097763-93100093	adDMR
cg29940913_TC21	93100093	chr11:93097763-93100093	adDMR
cg29978879_BC11	96316911	chr11:96316911-96318829	adDMR
cg29978887_TC21	96317080	chr11:96316911-96318829	adDMR
cg29978889_TC21	96317127	chr11:96316911-96318829	adDMR
cg29978901_BC21	96317810	chr11:96316911-96318829	adDMR
cg29978917_TC21	96318178	chr11:96316911-96318829	adDMR
cg29978921_BC21	96318359	chr11:96316911-96318829	adDMR
cg29978926_BC21	96318614	chr11:96316911-96318829	adDMR
cg29978935_TC11	96318825	chr11:96316911-96318829	adDMR
cg29978936_BC11	96318829	chr11:96316911-96318829	adDMR
cg31099977_BC21	108002171	chr12:108002171-108004440	adDMR
cg31100058_BC11	108003136	chr12:108002171-108004440	adDMR
cg31100118_BC11	108004053	chr12:108002171-108004440	adDMR
cg31100121_BC21	108004120	chr12:108002171-108004440	adDMR
cg31100133_BC11	108004275	chr12:108002171-108004440	adDMR
cg31100136_TC21	108004299	chr12:108002171-108004440	adDMR
cg31100142_BC21	108004440	chr12:108002171-108004440	adDMR
cg31109896_TC21	108698556	chr12:108698556-108700436	adDMR
cg31109898_TC11	108698665	chr12:108698556-108700436	adDMR
cg31109903_BC21	108698725	chr12:108698556-108700436	adDMR
cg31109915_BC21	108699705	chr12:108698556-108700436	adDMR
cg31109921_BC21	108699912	chr12:108698556-108700436	adDMR
cg31109922_TC21	108699962	chr12:108698556-108700436	adDMR
cg31109931_BC11	108700436	chr12:108698556-108700436	adDMR
cg31121535_TC21	109709000	chr12:109709000-109710763	adDMR
cg31121536_TC21	109709043	chr12:109709000-109710763	adDMR
cg31121544_BC21	109709316	chr12:109709000-109710763	adDMR
cg31121550_TC21	109710069	chr12:109709000-109710763	adDMR
cg31121561_TC11	109710302	chr12:109709000-109710763	adDMR
cg31121564_TC21	109710515	chr12:109709000-109710763	adDMR
cg31121567_TC21	109710652	chr12:109709000-109710763	adDMR
cg31121570_TC21	109710736	chr12:109709000-109710763	adDMR
cg31121571_TC21	109710763	chr12:109709000-109710763	adDMR
cg31121918_TC21	109733985	chr12:109733985-109735787	adDMR
cg31121919_TC21	109734033	chr12:109733985-109735787	adDMR
cg31121923_TC21	109734611	chr12:109733985-109735787	adDMR
cg31121931_BC21	109734882	chr12:109733985-109735787	adDMR
cg31121937_BC21	109735293	chr12:109733985-109735787	adDMR
cg31121938_BC21	109735463	chr12:109733985-109735787	adDMR
cg31121939_BC11	109735489	chr12:109733985-109735787	adDMR
cg31121940_BC21	109735787	chr12:109733985-109735787	adDMR
cg31131475_TC11	110497462	chr12:110497462-110498602	adDMR
cg31131485_BC21	110498078	chr12:110497462-110498602	adDMR
cg31131489_BC21	110498258	chr12:110497462-110498602	adDMR
cg31131490_TC21	110498270	chr12:110497462-110498602	adDMR
cg31131498_TC11	110498438	chr12:110497462-110498602	adDMR
cg31131502_BC21	110498602	chr12:110497462-110498602	adDMR
cg31145484_BC21	111423309	chr12:111423309-111424704	adDMR
cg31145489_BC21	111423455	chr12:111423309-111424704	adDMR
cg31145491_TC21	111423481	chr12:111423309-111424704	adDMR
cg31145492_TC21	111423494	chr12:111423309-111424704	adDMR
cg31145526_BC11	111423878	chr12:111423309-111424704	adDMR
cg31145551_BC21	111424704	chr12:111423309-111424704	adDMR
cg31209548_BC21	119237948	chr12:119237948-119238992	adDMR
cg31209552_TC11	119238019	chr12:119237948-119238992	adDMR
cg31209556_BC21	119238076	chr12:119237948-119238992	adDMR
cg31209559_BC21	119238141	chr12:119237948-119238992	adDMR
cg31209586_BC21	119238786	chr12:119237948-119238992	adDMR
cg31209588_TC21	119238804	chr12:119237948-119238992	adDMR
cg31209597_TC21	119238992	chr12:119237948-119238992	adDMR
cg30378282_TC11	12724516	chr12:12724516-12726100	adDMR
cg30378285_BC21	12724709	chr12:12724516-12726100	adDMR
cg30378297_TC11	12725223	chr12:12724516-12726100	adDMR
cg30378297_TO11	12725223	chr12:12724516-12726100	adDMR
cg30378297_TO21	12725223	chr12:12724516-12726100	adDMR
cg30378304_BC11	12725434	chr12:12724516-12726100	adDMR
cg30378318_TC21	12726100	chr12:12724516-12726100	adDMR
cg30491768_TC21	28623030	chr12:28623030-28623577	adDMR
cg30491771_BC21	28623250	chr12:28623030-28623577	adDMR
cg30491772_TC21	28623274	chr12:28623030-28623577	adDMR
cg30491773_BC21	28623380	chr12:28623030-28623577	adDMR
cg30491775_BC21	28623577	chr12:28623030-28623577	adDMR
cg30563901_TC21	38777685	chr12:38777685-38781509	adDMR
cg30563910_BC21	38778209	chr12:38777685-38781509	adDMR
cg30563926_TC21	38778683	chr12:38777685-38781509	adDMR
cg30563927_TC21	38778720	chr12:38777685-38781509	adDMR
cg30563928_BC21	38778751	chr12:38777685-38781509	adDMR
cg30563933_BC21	38778840	chr12:38777685-38781509	adDMR
cg30563956_TC21	38779248	chr12:38777685-38781509	adDMR
cg30563959_TC21	38779327	chr12:38777685-38781509	adDMR
cg30563980_TC21	38779999	chr12:38777685-38781509	adDMR
cg30563983_TC21	38780068	chr12:38777685-38781509	adDMR
cg30563991_BC21	38780228	chr12:38777685-38781509	adDMR
cg30563995_TC21	38780330	chr12:38777685-38781509	adDMR
cg30564000_BC21	38780523	chr12:38777685-38781509	adDMR
cg30564014_TC21	38780967	chr12:38777685-38781509	adDMR
cg30564023_TC21	38781236	chr12:38777685-38781509	adDMR
cg30564027_BC11	38781509	chr12:38777685-38781509	adDMR
cg30599492_TC21	45073873	chr12:45073873-45074915	adDMR
cg30599495_TC21	45073926	chr12:45073873-45074915	adDMR
cg30599556_BC21	45074465	chr12:45073873-45074915	adDMR
cg30599569_BC21	45074786	chr12:45073873-45074915	adDMR
cg30599572_TC21	45074915	chr12:45073873-45074915	adDMR
cg30618822_BC21	49382107	chr12:49382107-49385959	adDMR
cg30618835_TC21	49382708	chr12:49382107-49385959	adDMR
cg30618857_BC21	49383252	chr12:49382107-49385959	adDMR
cg30618933_TC21	49383930	chr12:49382107-49385959	adDMR
cg30618937_BC21	49383990	chr12:49382107-49385959	adDMR
cg30618962_BC21	49384323	chr12:49382107-49385959	adDMR
cg30618990_BC11	49384535	chr12:49382107-49385959	adDMR
cg30619053_BC11	49385178	chr12:49382107-49385959	adDMR
cg30619125_TC21	49385959	chr12:49382107-49385959	adDMR
cg30677450_TC21	56534249	chr12:56534249-56537586	adDMR
cg30677495_TC21	56534796	chr12:56534249-56537586	adDMR
cg30677516_BC21	56535031	chr12:56534249-56537586	adDMR
cg30677518_BC21	56535055	chr12:56534249-56537586	adDMR
cg30677535_TC21	56535305	chr12:56534249-56537586	adDMR
cg30677559_BC21	56535892	chr12:56534249-56537586	adDMR
cg30677583_TC11	56536373	chr12:56534249-56537586	adDMR
cg30677605_BC21	56536660	chr12:56534249-56537586	adDMR
cg30677609_TC11	56536690	chr12:56534249-56537586	adDMR
cg30677610_BC21	56536732	chr12:56534249-56537586	adDMR
cg30677641_BC21	56537586	chr12:56534249-56537586	adDMR
cg30678216_BC21	56611956	chr12:56611956-56613422	adDMR
cg30678218_TC21	56612005	chr12:56611956-56613422	adDMR
cg30678265_BC21	56612892	chr12:56611956-56613422	adDMR
cg30678268_BC21	56612964	chr12:56611956-56613422	adDMR
cg30678282_TC21	56613160	chr12:56611956-56613422	adDMR
cg30678283_TC11	56613174	chr12:56611956-56613422	adDMR
cg30678286_BC21	56613244	chr12:56611956-56613422	adDMR
cg30678291_BC21	56613324	chr12:56611956-56613422	adDMR
cg30678299_BC21	56613422	chr12:56611956-56613422	adDMR
cg30679249_BC21	56695505	chr12:56695505-56696962	adDMR
cg30679250_BC21	56695519	chr12:56695505-56696962	adDMR
cg30679299_BC21	56696495	chr12:56695505-56696962	adDMR
cg30679310_BC11	56696638	chr12:56695505-56696962	adDMR
cg30679338_TC21	56696962	chr12:56695505-56696962	adDMR
cg30690295_TC21	58212922	chr12:58212922-58214060	adDMR
cg30690310_BC21	58213132	chr12:58212922-58214060	adDMR
cg30690312_BC21	58213181	chr12:58212922-58214060	adDMR
cg30690331_BC21	58213501	chr12:58212922-58214060	adDMR
cg30690332_TC21	58213561	chr12:58212922-58214060	adDMR
cg30690345_BC11	58213761	chr12:58212922-58214060	adDMR
cg30690355_BC21	58214060	chr12:58212922-58214060	adDMR
cg30708216_TC11	61521883	chr12:61521883-61524739	adDMR
cg30708217_BC11	61521905	chr12:61521883-61524739	adDMR
cg30708224_BC11	61522803	chr12:61521883-61524739	adDMR
cg30708234_TC11	61522972	chr12:61521883-61524739	adDMR
cg30708291_BC21	61523904	chr12:61521883-61524739	adDMR
cg30708292_TC21	61523928	chr12:61521883-61524739	adDMR
cg30708333_TC21	61524739	chr12:61521883-61524739	adDMR
cg30820424_TC21	76417294	chr12:76417294-76418089	adDMR
cg30820426_BC21	76417374	chr12:76417294-76418089	adDMR
cg30820427_TC21	76417440	chr12:76417294-76418089	adDMR
cg30820454_BC21	76417733	chr12:76417294-76418089	adDMR
cg30820472_BC11	76418089	chr12:76417294-76418089	adDMR
cg30861511_BC11	80967860	chr12:80967860-80968688	adDMR
cg30861513_TC11	80967883	chr12:80967860-80968688	adDMR
cg30861521_TC11	80968188	chr12:80967860-80968688	adDMR
cg30861522_TC21	80968240	chr12:80967860-80968688	adDMR
cg30861527_TC21	80968644	chr12:80967860-80968688	adDMR
cg30861528_BC11	80968688	chr12:80967860-80968688	adDMR
cg30873281_BC11	82170646	chr12:82170646-82171792	adDMR
cg30873282_BC21	82170685	chr12:82170646-82171792	adDMR
cg30873293_BC11	82170961	chr12:82170646-82171792	adDMR
cg30873316_BC21	82171778	chr12:82170646-82171792	adDMR
cg30873317_BC11	82171792	chr12:82170646-82171792	adDMR
cg32006925_TC21	103333602	chr13:103333602-103335538	adDMR
cg32006935_BC11	103333862	chr13:103333602-103335538	adDMR
cg32006996_BC11	103334370	chr13:103333602-103335538	adDMR
cg32007066_BC21	103335023	chr13:103333602-103335538	adDMR
cg32007081_BC21	103335538	chr13:103333602-103335538	adDMR
cg32095834_TC21	113616693	chr13:113616693-113619879	adDMR
cg32095838_TC21	113616901	chr13:113616693-113619879	adDMR
cg32095849_BC21	113617078	chr13:113616693-113619879	adDMR
cg32095871_BC21	113617514	chr13:113616693-113619879	adDMR
cg32095872_TC21	113617579	chr13:113616693-113619879	adDMR
cg32095965_TC11	113618278	chr13:113616693-113619879	adDMR
cg32096029_BC21	113618978	chr13:113616693-113619879	adDMR
cg32096049_BC21	113619812	chr13:113616693-113619879	adDMR
cg32096050_BC21	113619879	chr13:113616693-113619879	adDMR
cg32134055_TC21	118713178	chr13:118713178-118715683	adDMR
cg32134068_BC21	118713865	chr13:118713178-118715683	adDMR
cg32134101_BC21	118714698	chr13:118713178-118715683	adDMR
cg32134105_TC11	118714782	chr13:118713178-118715683	adDMR
cg32134123_TC21	118715260	chr13:118713178-118715683	adDMR
cg32134125_BC21	118715368	chr13:118713178-118715683	adDMR
cg32134134_TC21	118715683	chr13:118713178-118715683	adDMR
cg31292478_TC21	15462497	chr13:15462497-15463988	adDMR
cg31292480_BC11	15462674	chr13:15462497-15463988	adDMR
cg31292488_TC11	15462851	chr13:15462497-15463988	adDMR
cg31292547_TC21	15463397	chr13:15462497-15463988	adDMR
cg31292600_BC21	15463889	chr13:15462497-15463988	adDMR
cg31292620_TC11	15463988	chr13:15462497-15463988	adDMR
cg31557953_BC21	48260887	chr13:48260887-48262390	adDMR
cg31558055_TC21	48261704	chr13:48260887-48262390	adDMR
cg31558063_BC21	48261850	chr13:48260887-48262390	adDMR
cg31558105_BC21	48262353	chr13:48260887-48262390	adDMR
cg31558107_BC21	48262390	chr13:48260887-48262390	adDMR
cg31592998_TC21	51918159	chr13:51918159-51921100	adDMR
cg31593011_TC21	51918940	chr13:51918159-51921100	adDMR
cg31593026_TC21	51919486	chr13:51918159-51921100	adDMR
cg31593029_BC11	51919605	chr13:51918159-51921100	adDMR
cg31593032_TC11	51919723	chr13:51918159-51921100	adDMR
cg31593033_TC21	51919810	chr13:51918159-51921100	adDMR
cg31593045_BC21	51920485	chr13:51918159-51921100	adDMR
cg31593047_TC21	51920548	chr13:51918159-51921100	adDMR
cg31593056_BC11	51921100	chr13:51918159-51921100	adDMR
cg31631197_BC21	55020808	chr13:55020808-55021438	adDMR
cg31631198_TC21	55020922	chr13:55020808-55021438	adDMR
cg31631202_TC21	55021114	chr13:55020808-55021438	adDMR
cg31631205_TC21	55021337	chr13:55020808-55021438	adDMR
cg31631207_TC21	55021438	chr13:55020808-55021438	adDMR
cg31667419_TC11	57907482	chr13:57907482-57908450	adDMR
cg31667446_TC21	57907738	chr13:57907482-57908450	adDMR
cg31667468_TC21	57908147	chr13:57907482-57908450	adDMR
cg31667502_TC21	57908423	chr13:57907482-57908450	adDMR
cg31667504_BC21	57908439	chr13:57907482-57908450	adDMR
cg31667505_TC21	57908450	chr13:57907482-57908450	adDMR
cg31679398_BC11	58806448	chr13:58806448-58808884	adDMR
cg31679410_TC11	58806595	chr13:58806448-58808884	adDMR
cg31679453_TC21	58807079	chr13:58806448-58808884	adDMR
cg31679475_BC11	58807626	chr13:58806448-58808884	adDMR
cg31679480_TC21	58807719	chr13:58806448-58808884	adDMR
cg31679488_TC21	58807809	chr13:58806448-58808884	adDMR
cg31679517_TC21	58808168	chr13:58806448-58808884	adDMR
cg31679526_BC21	58808395	chr13:58806448-58808884	adDMR
cg31679535_TC21	58808493	chr13:58806448-58808884	adDMR
cg31679540_TC21	58808553	chr13:58806448-58808884	adDMR
cg31679557_BC21	58808818	chr13:58806448-58808884	adDMR
cg31679561_BC11	58808884	chr13:58806448-58808884	adDMR
cg31695302_BC21	60175779	chr13:60175779-60178643	adDMR
cg31695365_BC11	60176298	chr13:60175779-60178643	adDMR
cg31695452_TC11	60176903	chr13:60175779-60178643	adDMR
cg31695455_TC11	60176929	chr13:60175779-60178643	adDMR
cg31695514_BC11	60177367	chr13:60175779-60178643	adDMR
cg31695549_BC11	60177995	chr13:60175779-60178643	adDMR
cg31695550_BC21	60178007	chr13:60175779-60178643	adDMR
cg31695565_TC21	60178513	chr13:60175779-60178643	adDMR
cg31695572_TC21	60178643	chr13:60175779-60178643	adDMR
cg31787840_TC21	72628017	chr13:72628017-72630587	adDMR
cg31787857_BC21	72628398	chr13:72628017-72630587	adDMR
cg31787981_TC21	72629388	chr13:72628017-72630587	adDMR
cg31787998_BC21	72629662	chr13:72628017-72630587	adDMR
cg31788010_TC21	72629887	chr13:72628017-72630587	adDMR
cg31788031_TC21	72630587	chr13:72628017-72630587	adDMR
cg32841087_TC21	100284546	chr14:100284546-100286402	adDMR
cg32841088_TC21	100284565	chr14:100284546-100286402	adDMR
cg32841122_TC21	100285022	chr14:100284546-100286402	adDMR
cg32841172_BC11	100285780	chr14:100284546-100286402	adDMR
cg32841200_TC21	100286164	chr14:100284546-100286402	adDMR
cg32841208_BC21	100286402	chr14:100284546-100286402	adDMR
cg32900474_BC21	108913160	chr14:108913160-108914024	adDMR
cg32900475_BC21	108913211	chr14:108913160-108914024	adDMR
cg32900487_TC21	108913778	chr14:108913160-108914024	adDMR
cg32900495_BC11	108913909	chr14:108913160-108914024	adDMR
cg32900501_TC21	108914024	chr14:108913160-108914024	adDMR
cg32181768_BC21	11160892	chr14:11160892-11162182	adDMR
cg32181791_TC21	11161764	chr14:11160892-11162182	adDMR
cg32181793_BC21	11161785	chr14:11160892-11162182	adDMR
cg32181794_BC21	11161820	chr14:11160892-11162182	adDMR
cg32181813_BC21	11162115	chr14:11160892-11162182	adDMR
cg32181817_BC21	11162182	chr14:11160892-11162182	adDMR
cg32270706_TC21	24002839	chr14:24002839-24005158	adDMR
cg32270739_TC11	24003777	chr14:24002839-24005158	adDMR
cg32270742_BC21	24003828	chr14:24002839-24005158	adDMR
cg32270746_TC21	24003892	chr14:24002839-24005158	adDMR
cg32270756_BC21	24004059	chr14:24002839-24005158	adDMR
cg32270777_BC11	24004188	chr14:24002839-24005158	adDMR
cg32270793_BC21	24004331	chr14:24002839-24005158	adDMR
cg32270892_TC21	24005158	chr14:24002839-24005158	adDMR
cg32276273_BC11	24617219	chr14:24617219-24617567	adDMR
cg32276274_BC21	24617325	chr14:24617219-24617567	adDMR
cg32276276_BC11	24617467	chr14:24617219-24617567	adDMR
cg32276278_TC11	24617514	chr14:24617219-24617567	adDMR
cg32276280_BC21	24617567	chr14:24617219-24617567	adDMR
cg32291276_BC21	26356586	chr14:26356586-26357669	adDMR
cg32291278_BC21	26356657	chr14:26356586-26357669	adDMR
cg32291283_BC21	26357251	chr14:26356586-26357669	adDMR
cg32291285_BC21	26357559	chr14:26356586-26357669	adDMR
cg32291289_BC21	26357669	chr14:26356586-26357669	adDMR
cg32309307_BC21	28504535	chr14:28504535-28506403	adDMR
cg32309339_BC11	28504950	chr14:28504535-28506403	adDMR
cg32309354_TC21	28505251	chr14:28504535-28506403	adDMR
cg32309372_BC21	28505745	chr14:28504535-28506403	adDMR
cg32309434_BC21	28506403	chr14:28504535-28506403	adDMR
cg32329966_TC21	30828482	chr14:30828482-30829326	adDMR
cg32329972_BC21	30828911	chr14:30828482-30829326	adDMR
cg32329974_TC21	30829201	chr14:30828482-30829326	adDMR
cg32329975_TC21	30829231	chr14:30828482-30829326	adDMR
cg32329976_BC21	30829303	chr14:30828482-30829326	adDMR
cg32329977_TC21	30829326	chr14:30828482-30829326	adDMR
cg32333347_BC21	31138729	chr14:31138729-31139821	adDMR
cg32333363_BC11	31138944	chr14:31138729-31139821	adDMR
cg32333364_TC21	31138961	chr14:31138729-31139821	adDMR
cg32333373_BC11	31139791	chr14:31138729-31139821	adDMR
cg32333374_TC21	31139815	chr14:31138729-31139821	adDMR
cg32333375_TC21	31139821	chr14:31138729-31139821	adDMR
cg32337210_BC21	31413824	chr14:31413824-31415372	adDMR
cg32337218_BC21	31414674	chr14:31413824-31415372	adDMR
cg32337220_TC21	31414758	chr14:31413824-31415372	adDMR
cg32337222_BC21	31414847	chr14:31413824-31415372	adDMR
cg32337226_BC21	31415007	chr14:31413824-31415372	adDMR
cg32337230_TC21	31415372	chr14:31413824-31415372	adDMR
cg32455473_BC21	48665051	chr14:48665051-48666355	adDMR
cg32455483_BC21	48665267	chr14:48665051-48666355	adDMR
cg32455485_TC11	48665310	chr14:48665051-48666355	adDMR
cg32455487_TC11	48665331	chr14:48665051-48666355	adDMR
cg32455488_TC21	48665349	chr14:48665051-48666355	adDMR
cg32455517_BC21	48665992	chr14:48665051-48666355	adDMR
cg32455531_TC21	48666135	chr14:48665051-48666355	adDMR
cg32455542_TC11	48666355	chr14:48665051-48666355	adDMR
cg32477540_BC11	51911830	chr14:51911830-51915571	adDMR
cg32477547_TC21	51912046	chr14:51911830-51915571	adDMR
cg32477548_TC11	51912289	chr14:51911830-51915571	adDMR
cg32477552_TC21	51912625	chr14:51911830-51915571	adDMR
cg32477554_BC21	51912728	chr14:51911830-51915571	adDMR
cg32477561_BC21	51913005	chr14:51911830-51915571	adDMR
cg32477566_BC11	51913089	chr14:51911830-51915571	adDMR
cg32477596_TC21	51913506	chr14:51911830-51915571	adDMR
cg32477597_TC21	51913570	chr14:51911830-51915571	adDMR
cg32477599_TC21	51913623	chr14:51911830-51915571	adDMR
cg32477617_TC21	51913933	chr14:51911830-51915571	adDMR
cg32477632_TC21	51914255	chr14:51911830-51915571	adDMR
cg32477634_BC21	51914291	chr14:51911830-51915571	adDMR
cg32477641_BC21	51914611	chr14:51911830-51915571	adDMR
cg32477651_BC21	51915571	chr14:51911830-51915571	adDMR
cg32495931_BC21	54409433	chr14:54409433-54410893	adDMR
cg32495932_BC21	54409507	chr14:54409433-54410893	adDMR
cg32495937_TC21	54410009	chr14:54409433-54410893	adDMR
cg32495942_BC21	54410348	chr14:54409433-54410893	adDMR
cg32495948_TC21	54410680	chr14:54409433-54410893	adDMR
cg32495949_BC21	54410692	chr14:54409433-54410893	adDMR
cg32495954_BC11	54410893	chr14:54409433-54410893	adDMR
cg32608684_BC21	65968444	chr14:65968444-65971343	adDMR
cg32608685_BC21	65968465	chr14:65968444-65971343	adDMR
cg32608717_BC21	65969033	chr14:65968444-65971343	adDMR
cg32608722_BC21	65969223	chr14:65968444-65971343	adDMR
cg32608727_TC21	65969746	chr14:65968444-65971343	adDMR
cg32608729_BC21	65969791	chr14:65968444-65971343	adDMR
cg32608731_BC21	65969826	chr14:65968444-65971343	adDMR
cg32608734_BC21	65970086	chr14:65968444-65971343	adDMR
cg32608742_BC21	65970884	chr14:65968444-65971343	adDMR
cg32608747_TC21	65971343	chr14:65968444-65971343	adDMR
cg32631289_BC21	68122858	chr14:68122858-68125711	adDMR
cg32631292_BC21	68122914	chr14:68122858-68125711	adDMR
cg32631297_TC21	68123162	chr14:68122858-68125711	adDMR
cg32631339_TC11	68123792	chr14:68122858-68125711	adDMR
cg32631353_TC21	68123936	chr14:68122858-68125711	adDMR
cg32631355_BC21	68123988	chr14:68122858-68125711	adDMR
cg32631400_BC21	68124543	chr14:68122858-68125711	adDMR
cg32631437_TC21	68124846	chr14:68122858-68125711	adDMR
cg32631478_TC21	68125703	chr14:68122858-68125711	adDMR
cg32631479_TC11	68125711	chr14:68122858-68125711	adDMR
cg32646790_TC21	70077522	chr14:70077522-70081606	adDMR
cg32646815_BC11	70077860	chr14:70077522-70081606	adDMR
cg32646883_BC11	70078662	chr14:70077522-70081606	adDMR
cg32646923_TC11	70079118	chr14:70077522-70081606	adDMR
cg32646935_TC21	70079344	chr14:70077522-70081606	adDMR
cg32646955_TC11	70079611	chr14:70077522-70081606	adDMR
cg32646998_TC11	70080205	chr14:70077522-70081606	adDMR
cg32647039_BC21	70081171	chr14:70077522-70081606	adDMR
cg32647042_BC21	70081606	chr14:70077522-70081606	adDMR
cg33808402_TC21	100640419	chr15:100640419-100641578	adDMR
cg33808408_TC21	100640904	chr15:100640419-100641578	adDMR
cg33808426_TC21	100641508	chr15:100640419-100641578	adDMR
cg33808427_TC21	100641544	chr15:100640419-100641578	adDMR
cg33808428_TC21	100641578	chr15:100640419-100641578	adDMR
cg33808970_BC21	100678851	chr15:100678851-100679255	adDMR
cg33808973_TC21	100678937	chr15:100678851-100679255	adDMR
cg33808974_BC21	100678943	chr15:100678851-100679255	adDMR
cg33808975_TC21	100678961	chr15:100678851-100679255	adDMR
cg33808978_TC21	100679061	chr15:100678851-100679255	adDMR
cg33808985_TC21	100679255	chr15:100678851-100679255	adDMR
cg33820260_BC21	101367747	chr15:101367747-101370493	adDMR
cg33820261_TC21	101367840	chr15:101367747-101370493	adDMR
cg33820269_TC21	101368673	chr15:101367747-101370493	adDMR
cg33820276_TC11	101369246	chr15:101367747-101370493	adDMR
cg33820279_BC21	101369470	chr15:101367747-101370493	adDMR
cg33820282_BC21	101369663	chr15:101367747-101370493	adDMR
cg33820292_TC21	101370151	chr15:101367747-101370493	adDMR
cg33820293_BC21	101370167	chr15:101367747-101370493	adDMR
cg33820295_BC11	101370257	chr15:101367747-101370493	adDMR
cg33820304_BC21	101370493	chr15:101367747-101370493	adDMR
cg33833592_TC21	102458957	chr15:102458957-102461384	adDMR
cg33833598_BC21	102459024	chr15:102458957-102461384	adDMR
cg33833599_BC21	102459048	chr15:102458957-102461384	adDMR
cg33833604_BC21	102459124	chr15:102458957-102461384	adDMR
cg33833606_BC21	102459171	chr15:102458957-102461384	adDMR
cg33833621_BC21	102460124	chr15:102458957-102461384	adDMR
cg33833624_BC21	102460296	chr15:102458957-102461384	adDMR
cg33833647_TC21	102461216	chr15:102458957-102461384	adDMR
cg33833649_TC11	102461384	chr15:102458957-102461384	adDMR
cg33839025_BC11	102966583	chr15:102966583-102969156	adDMR
cg33839034_TC21	102966687	chr15:102966583-102969156	adDMR
cg33839035_TC11	102966704	chr15:102966583-102969156	adDMR
cg33839042_BC21	102966870	chr15:102966583-102969156	adDMR
cg33839043_TC11	102966883	chr15:102966583-102969156	adDMR
cg33839065_BC21	102967280	chr15:102966583-102969156	adDMR
cg33839077_TC21	102967423	chr15:102966583-102969156	adDMR
cg33839081_BC21	102967547	chr15:102966583-102969156	adDMR
cg33839082_TC21	102967557	chr15:102966583-102969156	adDMR
cg33839097_TC11	102967850	chr15:102966583-102969156	adDMR
cg33839117_BC11	102968819	chr15:102966583-102969156	adDMR
cg33839122_TC21	102969156	chr15:102966583-102969156	adDMR
cg09368251_TC21	103010022	chr15:103009539-103012409	adDMR
cg33839919_TC21	103009539	chr15:103009539-103012409	adDMR
cg33839923_TC21	103009692	chr15:103009539-103012409	adDMR
cg33839964_TC21	103010855	chr15:103009539-103012409	adDMR
cg33839968_BC21	103010910	chr15:103009539-103012409	adDMR
cg33839991_TC21	103011603	chr15:103009539-103012409	adDMR
cg33840025_BC21	103012409	chr15:103009539-103012409	adDMR
cg33096085_BC21	13173109	chr15:13173109-13173807	adDMR
cg33096101_TC11	13173275	chr15:13173109-13173807	adDMR
cg33096114_TC11	13173413	chr15:13173109-13173807	adDMR
cg33096124_TC21	13173644	chr15:13173109-13173807	adDMR
cg33096128_BC21	13173807	chr15:13173109-13173807	adDMR
cg33247666_TC11	37232868	chr15:37232868-37234868	adDMR
cg33247676_TC21	37233017	chr15:37232868-37234868	adDMR
cg33247678_BC21	37233055	chr15:37232868-37234868	adDMR
cg33247679_TC21	37233074	chr15:37232868-37234868	adDMR
cg33247725_BC11	37233859	chr15:37232868-37234868	adDMR
cg33247726_BC11	37233888	chr15:37232868-37234868	adDMR
cg33247817_BC21	37234868	chr15:37232868-37234868	adDMR
cg33275781_BC11	40654546	chr15:40654546-40656061	adDMR
cg33275796_BC21	40654961	chr15:40654546-40656061	adDMR
cg33275870_BC21	40655689	chr15:40654546-40656061	adDMR
cg33275882_BC21	40655879	chr15:40654546-40656061	adDMR
cg33275884_BC21	40655926	chr15:40654546-40656061	adDMR
cg33275888_BC21	40656061	chr15:40654546-40656061	adDMR
cg33314531_TC21	48789775	chr15:48789775-48789969	adDMR
cg33314535_BC11	48789847	chr15:48789775-48789969	adDMR
cg33314539_BC21	48789927	chr15:48789775-48789969	adDMR
cg33314540_BC21	48789940	chr15:48789775-48789969	adDMR
cg33314541_TC21	48789969	chr15:48789775-48789969	adDMR
cg33508672_BC21	76309318	chr15:76309318-76309724	adDMR
cg33508676_BC21	76309482	chr15:76309318-76309724	adDMR
cg33508681_TC21	76309599	chr15:76309318-76309724	adDMR
cg33508682_BC21	76309679	chr15:76309318-76309724	adDMR
cg33508684_BC21	76309724	chr15:76309318-76309724	adDMR
cg33668644_TC21	89067606	chr15:89067606-89068515	adDMR
cg33668679_BC21	89067986	chr15:89067606-89068515	adDMR
cg33668694_BC21	89068219	chr15:89067606-89068515	adDMR
cg33668710_BC21	89068447	chr15:89067606-89068515	adDMR
cg33668714_TC21	89068515	chr15:89067606-89068515	adDMR
cg33948702_TC21	16526867	chr16:16526867-16527631	adDMR
cg33948703_BC21	16526894	chr16:16526867-16527631	adDMR
cg33948710_TC11	16527370	chr16:16526867-16527631	adDMR
cg33948712_TC21	16527528	chr16:16526867-16527631	adDMR
cg33948714_BC21	16527631	chr16:16526867-16527631	adDMR
cg33985762_TC21	20672533	chr16:20672533-20673989	adDMR
cg33985773_BC21	20672709	chr16:20672533-20673989	adDMR
cg33985874_BC21	20673488	chr16:20672533-20673989	adDMR
cg33985876_BC11	20673538	chr16:20672533-20673989	adDMR
cg33985881_TC21	20673773	chr16:20672533-20673989	adDMR
cg33985885_BC21	20673937	chr16:20672533-20673989	adDMR
cg33985886_BC11	20673989	chr16:20672533-20673989	adDMR
cg33990481_TC11	21209455	chr16:21209455-21212917	adDMR
cg33990494_BC21	21210373	chr16:21209455-21212917	adDMR
cg33990495_TC21	21210475	chr16:21209455-21212917	adDMR
cg33990525_BC21	21211391	chr16:21209455-21212917	adDMR
cg33990526_TC21	21211406	chr16:21209455-21212917	adDMR
cg33990530_BC21	21211759	chr16:21209455-21212917	adDMR
cg33990536_TC21	21212386	chr16:21209455-21212917	adDMR
cg33990539_BC21	21212917	chr16:21209455-21212917	adDMR
cg34082080_BC21	31932875	chr16:31932875-31934131	adDMR
cg34082099_TC11	31933077	chr16:31932875-31934131	adDMR
cg34082108_TC11	31933210	chr16:31932875-31934131	adDMR
cg34082129_BC21	31933685	chr16:31932875-31934131	adDMR
cg34082140_BC21	31933904	chr16:31932875-31934131	adDMR
cg34082159_TC11	31934131	chr16:31932875-31934131	adDMR
cg34108843_BC21	34372563	chr16:34372563-34374066	adDMR
cg34108849_BC21	34373017	chr16:34372563-34374066	adDMR
cg34108850_BC21	34373086	chr16:34372563-34374066	adDMR
cg34108853_BC21	34373158	chr16:34372563-34374066	adDMR
cg34108862_BC11	34373790	chr16:34372563-34374066	adDMR
cg34108864_BC21	34374066	chr16:34372563-34374066	adDMR
cg34197581_BC21	45843981	chr16:45843981-45845039	adDMR
cg34197588_TC21	45844143	chr16:45843981-45845039	adDMR
cg34197613_BC11	45844486	chr16:45843981-45845039	adDMR
cg34197614_BC21	45844499	chr16:45843981-45845039	adDMR
cg34197627_BC21	45844688	chr16:45843981-45845039	adDMR
cg34197636_TC21	45845039	chr16:45843981-45845039	adDMR
cg34267824_TC21	57352575	chr16:57352575-57354118	adDMR
cg34267825_BC21	57352631	chr16:57352575-57354118	adDMR
cg34267827_TC21	57352722	chr16:57352575-57354118	adDMR
cg34267835_TC21	57353176	chr16:57352575-57354118	adDMR
cg34267837_BC21	57353267	chr16:57352575-57354118	adDMR
cg34267839_BC21	57353312	chr16:57352575-57354118	adDMR
cg34267850_BC11	57354118	chr16:57352575-57354118	adDMR
cg34317116_TC21	65814614	chr16:65814614-65815676	adDMR
cg34317118_BC11	65814808	chr16:65814614-65815676	adDMR
cg34317131_BC21	65815048	chr16:65814614-65815676	adDMR
cg34317143_BC11	65815241	chr16:65814614-65815676	adDMR
cg34317192_TC21	65815643	chr16:65814614-65815676	adDMR
cg34317194_TC21	65815676	chr16:65814614-65815676	adDMR
cg34352331_BC21	72662995	chr16:72662995-72663968	adDMR
cg34352332_TC21	72663005	chr16:72662995-72663968	adDMR
cg34352335_BC21	72663080	chr16:72662995-72663968	adDMR
cg34352378_BC11	72663574	chr16:72662995-72663968	adDMR
cg34352399_TC21	72663968	chr16:72662995-72663968	adDMR
cg34386332_BC21	77500050	chr16:77500050-77500863	adDMR
cg34386336_TC21	77500158	chr16:77500050-77500863	adDMR
cg34386338_BC21	77500250	chr16:77500050-77500863	adDMR
cg34386340_TC21	77500445	chr16:77500050-77500863	adDMR
cg34386341_BC21	77500503	chr16:77500050-77500863	adDMR
cg34386349_BC21	77500863	chr16:77500050-77500863	adDMR
cg34435244_BC11	85800374	chr16:85800374-85804040	adDMR
cg34435252_TC21	85800865	chr16:85800374-85804040	adDMR
cg34435273_TC21	85801493	chr16:85800374-85804040	adDMR
cg34435275_BC21	85801543	chr16:85800374-85804040	adDMR
cg34435336_BC21	85802488	chr16:85800374-85804040	adDMR
cg34435360_TC11	85802774	chr16:85800374-85804040	adDMR
cg34435379_BC21	85803076	chr16:85800374-85804040	adDMR
cg34435381_BC21	85803107	chr16:85800374-85804040	adDMR
cg34435410_TC21	85804040	chr16:85800374-85804040	adDMR
cg34436106_BC21	85899202	chr16:85899202-85901876	adDMR
cg34436113_BC21	85899376	chr16:85899202-85901876	adDMR
cg34436114_TC21	85899414	chr16:85899202-85901876	adDMR
cg34436125_BC21	85899576	chr16:85899202-85901876	adDMR
cg34436166_BC11	85900198	chr16:85899202-85901876	adDMR
cg34436184_TC21	85900662	chr16:85899202-85901876	adDMR
cg34436223_BC21	85901133	chr16:85899202-85901876	adDMR
cg34436248_TC21	85901841	chr16:85899202-85901876	adDMR
cg34436249_TC21	85901876	chr16:85899202-85901876	adDMR
cg34505700_BC21	92694618	chr16:92694618-92696035	adDMR
cg34505729_BC11	92695515	chr16:92694618-92696035	adDMR
cg34505756_BC21	92695801	chr16:92694618-92696035	adDMR
cg34505757_BC21	92695804	chr16:92694618-92696035	adDMR
cg34505758_TC11	92695815	chr16:92694618-92696035	adDMR
cg34505763_TC21	92695943	chr16:92694618-92696035	adDMR
cg34505765_BC21	92695985	chr16:92694618-92696035	adDMR
cg34505766_BC21	92696035	chr16:92694618-92696035	adDMR
cg33900695_BC21	9993647	chr16:9993647-9995339	adDMR
cg33900697_TC11	9993679	chr16:9993647-9995339	adDMR
cg33900698_TC21	9993700	chr16:9993647-9995339	adDMR
cg33900741_BC21	9994457	chr16:9993647-9995339	adDMR
cg33900765_BC11	9994889	chr16:9993647-9995339	adDMR
cg33900770_TC11	9994991	chr16:9993647-9995339	adDMR
cg33900798_TC21	9995339	chr16:9993647-9995339	adDMR
cg34799886_TC21	29053328	chr17:29053328-29054654	adDMR
cg34799888_TC21	29053463	chr17:29053328-29054654	adDMR
cg34799897_BC11	29054022	chr17:29053328-29054654	adDMR
cg34799905_BC21	29054627	chr17:29053328-29054654	adDMR
cg34799906_BC21	29054654	chr17:29053328-29054654	adDMR
cg34805692_TC21	29434140	chr17:29434140-29435025	adDMR
cg34805694_TC21	29434233	chr17:29434140-29435025	adDMR
cg34805703_TC21	29434601	chr17:29434140-29435025	adDMR
cg34805704_TC21	29434661	chr17:29434140-29435025	adDMR
cg34805712_BC21	29435025	chr17:29434140-29435025	adDMR
cg34829334_BC11	31281831	chr17:31281831-31282592	adDMR
cg34829336_BC21	31281967	chr17:31281831-31282592	adDMR
cg34829339_BC21	31282041	chr17:31281831-31282592	adDMR
cg34829340_BC21	31282073	chr17:31281831-31282592	adDMR
cg34829347_BC21	31282471	chr17:31281831-31282592	adDMR
cg34829351_BC21	31282592	chr17:31281831-31282592	adDMR
cg34831336_BC21	31432958	chr17:31432958-31434408	adDMR
cg34831339_BC21	31433281	chr17:31432958-31434408	adDMR
cg34831340_TC11	31433341	chr17:31432958-31434408	adDMR
cg34831356_BC21	31434131	chr17:31432958-31434408	adDMR
cg34831362_TC21	31434408	chr17:31432958-31434408	adDMR
cg34856464_BC21	33909511	chr17:33909511-33912869	adDMR
cg34856471_BC11	33909612	chr17:33909511-33912869	adDMR
cg34856510_BC21	33910289	chr17:33909511-33912869	adDMR
cg34856514_BC21	33910455	chr17:33909511-33912869	adDMR
cg34856528_BC21	33911310	chr17:33909511-33912869	adDMR
cg34856546_TC21	33911709	chr17:33909511-33912869	adDMR
cg34856557_TC21	33911847	chr17:33909511-33912869	adDMR
cg34856560_TC21	33911906	chr17:33909511-33912869	adDMR
cg34856566_BC21	33911993	chr17:33909511-33912869	adDMR
cg34856570_TC21	33912159	chr17:33909511-33912869	adDMR
cg34856575_TC21	33912211	chr17:33909511-33912869	adDMR
cg34856576_TC11	33912229	chr17:33909511-33912869	adDMR
cg34856577_BC21	33912285	chr17:33909511-33912869	adDMR
cg34856586_BC21	33912596	chr17:33909511-33912869	adDMR
cg34856595_BC21	33912869	chr17:33909511-33912869	adDMR
cg34857618_BC21	33948269	chr17:33948269-33951651	adDMR
cg34857648_BC21	33949202	chr17:33948269-33951651	adDMR
cg34857665_BC11	33950172	chr17:33948269-33951651	adDMR
cg34857668_TC21	33950322	chr17:33948269-33951651	adDMR
cg34857669_BC21	33950385	chr17:33948269-33951651	adDMR
cg34857670_BC21	33950436	chr17:33948269-33951651	adDMR
cg34857679_TC21	33950775	chr17:33948269-33951651	adDMR
cg34857681_BC11	33950942	chr17:33948269-33951651	adDMR
cg34857695_BC11	33951227	chr17:33948269-33951651	adDMR
cg34857701_TC11	33951300	chr17:33948269-33951651	adDMR
cg34857707_BC21	33951373	chr17:33948269-33951651	adDMR
cg34857707_BC22	33951373	chr17:33948269-33951651	adDMR
cg34857726_BC21	33951651	chr17:33948269-33951651	adDMR
cg34860609_BC21	34112707	chr17:34112707-34115800	adDMR
cg34860614_BC21	34113188	chr17:34112707-34115800	adDMR
cg34860618_BC21	34113293	chr17:34112707-34115800	adDMR
cg34860628_TC21	34113828	chr17:34112707-34115800	adDMR
cg34860632_BC21	34114360	chr17:34112707-34115800	adDMR
cg34860633_TC11	34114379	chr17:34112707-34115800	adDMR
cg34860642_TC21	34115027	chr17:34112707-34115800	adDMR
cg34860643_TC21	34115088	chr17:34112707-34115800	adDMR
cg34860644_BC21	34115107	chr17:34112707-34115800	adDMR
cg34860645_TC11	34115125	chr17:34112707-34115800	adDMR
cg34860652_TC21	34115800	chr17:34112707-34115800	adDMR
cg34862263_TC21	34203517	chr17:34203517-34205338	adDMR
cg34862267_BC21	34203793	chr17:34203517-34205338	adDMR
cg34862272_BC21	34204187	chr17:34203517-34205338	adDMR
cg34862275_BC21	34204264	chr17:34203517-34205338	adDMR
cg34862303_TC21	34204686	chr17:34203517-34205338	adDMR
cg34862327_TC21	34205282	chr17:34203517-34205338	adDMR
cg34862329_BC21	34205338	chr17:34203517-34205338	adDMR
cg34877083_TC21	35204704	chr17:35204704-35205641	adDMR
cg34877086_BC21	35204988	chr17:35204704-35205641	adDMR
cg34877087_BC21	35205019	chr17:35204704-35205641	adDMR
cg34877107_BC11	35205618	chr17:35204704-35205641	adDMR
cg34877108_BC21	35205641	chr17:35204704-35205641	adDMR
cg34928873_BC21	43241066	chr17:43241066-43241417	adDMR
cg34928876_BC21	43241219	chr17:43241066-43241417	adDMR
cg34928877_BC21	43241319	chr17:43241066-43241417	adDMR
cg34928878_BC21	43241334	chr17:43241066-43241417	adDMR
cg34928880_BC21	43241378	chr17:43241066-43241417	adDMR
cg34928882_BC21	43241417	chr17:43241066-43241417	adDMR
cg34947207_TC21	45208953	chr17:45208953-45209808	adDMR
cg34947212_BC21	45209290	chr17:45208953-45209808	adDMR
cg34947217_BC21	45209682	chr17:45208953-45209808	adDMR
cg34947218_TC21	45209734	chr17:45208953-45209808	adDMR
cg34947221_TC21	45209808	chr17:45208953-45209808	adDMR
cg34983452_BC21	47596108	chr17:47596108-47597626	adDMR
cg34983454_TC21	47596187	chr17:47596108-47597626	adDMR
cg34983456_BC11	47596339	chr17:47596108-47597626	adDMR
cg34983464_BC21	47597154	chr17:47596108-47597626	adDMR
cg34983468_BC21	47597280	chr17:47596108-47597626	adDMR
cg34983480_TC11	47597626	chr17:47596108-47597626	adDMR
cg34999484_TC21	48931785	chr17:48931785-48932656	adDMR
cg34999508_BC11	48932026	chr17:48931785-48932656	adDMR
cg34999515_BC11	48932105	chr17:48931785-48932656	adDMR
cg34999516_BC21	48932133	chr17:48931785-48932656	adDMR
cg34999531_TC21	48932392	chr17:48931785-48932656	adDMR
cg34999535_TC21	48932656	chr17:48931785-48932656	adDMR
cg35215066_BC21	75178420	chr17:75178420-75179054	adDMR
cg35215067_BC21	75178491	chr17:75178420-75179054	adDMR
cg35215073_TC11	75178691	chr17:75178420-75179054	adDMR
cg35215074_BC21	75178738	chr17:75178420-75179054	adDMR
cg35215078_TC21	75178954	chr17:75178420-75179054	adDMR
cg35215079_BC21	75179054	chr17:75178420-75179054	adDMR
cg35356104_TC21	90454897	chr17:90454897-90455983	adDMR
cg35356107_BC11	90454976	chr17:90454897-90455983	adDMR
cg35356132_TC21	90455199	chr17:90454897-90455983	adDMR
cg35356141_BC21	90455415	chr17:90454897-90455983	adDMR
cg35356156_TC11	90455680	chr17:90454897-90455983	adDMR
cg35356168_TC21	90455928	chr17:90454897-90455983	adDMR
cg35356169_TC21	90455983	chr17:90454897-90455983	adDMR
cg35368412_TC21	93198852	chr17:93198852-93199946	adDMR
cg35368414_BC21	93198929	chr17:93198852-93199946	adDMR
cg35368416_TC21	93198955	chr17:93198852-93199946	adDMR
cg35368420_TC21	93199118	chr17:93198852-93199946	adDMR
cg35368421_BC21	93199171	chr17:93198852-93199946	adDMR
cg35368432_BC21	93199462	chr17:93198852-93199946	adDMR
cg35368443_BC21	93199878	chr17:93198852-93199946	adDMR
cg35368444_TC21	93199946	chr17:93198852-93199946	adDMR
cg35426796_BC21	11051896	chr18:11051896-11054636	adDMR
cg35426816_TC21	11052319	chr18:11051896-11054636	adDMR
cg35426823_TC21	11052478	chr18:11051896-11054636	adDMR
cg35426828_BC11	11052573	chr18:11051896-11054636	adDMR
cg35426872_BC21	11053324	chr18:11051896-11054636	adDMR
cg35426874_BC21	11053339	chr18:11051896-11054636	adDMR
cg35426899_BC21	11053899	chr18:11051896-11054636	adDMR
cg35426979_TC11	11054636	chr18:11051896-11054636	adDMR
cg35442554_BC11	12859919	chr18:12859919-12863474	adDMR
cg35442556_BC21	12860268	chr18:12859919-12863474	adDMR
cg35442558_TC21	12861183	chr18:12859919-12863474	adDMR
cg35442566_BC21	12861799	chr18:12859919-12863474	adDMR
cg35442620_TC21	12862666	chr18:12859919-12863474	adDMR
cg35442621_BC21	12862737	chr18:12859919-12863474	adDMR
cg35442624_BC21	12862840	chr18:12859919-12863474	adDMR
cg35442625_TC21	12862897	chr18:12859919-12863474	adDMR
cg35442629_TC21	12863161	chr18:12859919-12863474	adDMR
cg35442630_TC21	12863190	chr18:12859919-12863474	adDMR
cg35442631_TC21	12863451	chr18:12859919-12863474	adDMR
cg35442633_TC21	12863474	chr18:12859919-12863474	adDMR
cg35485396_TC21	20059073	chr18:20059073-20059584	adDMR
cg35485398_BC21	20059131	chr18:20059073-20059584	adDMR
cg35485405_BC21	20059230	chr18:20059073-20059584	adDMR
cg35485420_BC21	20059465	chr18:20059073-20059584	adDMR
cg35485421_TC11	20059485	chr18:20059073-20059584	adDMR
cg35485422_TC21	20059572	chr18:20059073-20059584	adDMR
cg35485423_BC11	20059584	chr18:20059073-20059584	adDMR
cg06591973_TC21	21655027	chr18:21653627-21655027	adDMR
cg35497220_BC11	21653627	chr18:21653627-21655027	adDMR
cg35497255_TC21	21654505	chr18:21653627-21655027	adDMR
cg35497261_TC21	21654817	chr18:21653627-21655027	adDMR
cg35497262_BC11	21654857	chr18:21653627-21655027	adDMR
cg35497263_BC21	21654869	chr18:21653627-21655027	adDMR
cg35497266_TC21	21654984	chr18:21653627-21655027	adDMR
cg35504710_BC21	23038699	chr18:23038699-23040307	adDMR
cg35504711_BC21	23038748	chr18:23038699-23040307	adDMR
cg35504713_BC11	23038801	chr18:23038699-23040307	adDMR
cg35504715_TC21	23038912	chr18:23038699-23040307	adDMR
cg35504770_TC21	23039831	chr18:23038699-23040307	adDMR
cg35504775_BC21	23039954	chr18:23038699-23040307	adDMR
cg35504796_BC11	23040214	chr18:23038699-23040307	adDMR
cg35504801_BC11	23040307	chr18:23038699-23040307	adDMR
cg35527347_TC21	25753376	chr18:25753376-25755539	adDMR
cg35527352_BC11	25753474	chr18:25753376-25755539	adDMR
cg35527353_BC21	25753496	chr18:25753376-25755539	adDMR
cg35527356_TC21	25753525	chr18:25753376-25755539	adDMR
cg35527382_TC11	25754125	chr18:25753376-25755539	adDMR
cg35527383_TC21	25754144	chr18:25753376-25755539	adDMR
cg35527439_TC21	25754755	chr18:25753376-25755539	adDMR
cg35527444_BC11	25754872	chr18:25753376-25755539	adDMR
cg35527491_BC21	25755539	chr18:25753376-25755539	adDMR
cg35615683_BC21	37725663	chr18:37725663-37728124	adDMR
cg35615688_TC21	37725746	chr18:37725663-37728124	adDMR
cg35615691_TC11	37725808	chr18:37725663-37728124	adDMR
cg35615697_BC21	37725945	chr18:37725663-37728124	adDMR
cg35615722_TC11	37726362	chr18:37725663-37728124	adDMR
cg35615722_TC21	37726362	chr18:37725663-37728124	adDMR
cg35615737_BC11	37726634	chr18:37725663-37728124	adDMR
cg35615737_BC21	37726634	chr18:37725663-37728124	adDMR
cg35615756_TC21	37727243	chr18:37725663-37728124	adDMR
cg35615771_BC21	37728124	chr18:37725663-37728124	adDMR
cg35619663_BC21	37997361	chr18:37997361-37999536	adDMR
cg35619668_BC21	37997932	chr18:37997361-37999536	adDMR
cg35619671_BC21	37998285	chr18:37997361-37999536	adDMR
cg35619687_BC11	37998698	chr18:37997361-37999536	adDMR
cg35619701_BC21	37998848	chr18:37997361-37999536	adDMR
cg35619714_TC21	37999536	chr18:37997361-37999536	adDMR
cg35685021_BC21	46727737	chr18:46727737-46728364	adDMR
cg35685041_TC21	46728022	chr18:46727737-46728364	adDMR
cg35685049_BC11	46728130	chr18:46727737-46728364	adDMR
cg35685068_TC21	46728315	chr18:46727737-46728364	adDMR
cg35685069_BC21	46728364	chr18:46727737-46728364	adDMR
cg35777363_TC21	58835980	chr18:58835980-58837735	adDMR
cg35777403_TC11	58836538	chr18:58835980-58837735	adDMR
cg35777405_BC11	58836595	chr18:58835980-58837735	adDMR
cg35777448_TC21	58837395	chr18:58835980-58837735	adDMR
cg35777476_BC11	58837735	chr18:58835980-58837735	adDMR
cg35818695_BC21	63386081	chr18:63386081-63387352	adDMR
cg35818707_BC21	63386360	chr18:63386081-63387352	adDMR
cg35818754_TC21	63386828	chr18:63386081-63387352	adDMR
cg35818803_BC21	63387292	chr18:63386081-63387352	adDMR
cg35818805_TC21	63387352	chr18:63386081-63387352	adDMR
cg35402338_BC21	7000717	chr18:7000717-7005966	adDMR
cg35402357_BC21	7001377	chr18:7000717-7005966	adDMR
cg35402372_TC21	7001627	chr18:7000717-7005966	adDMR
cg35402408_BC21	7002398	chr18:7000717-7005966	adDMR
cg35402409_BC11	7002403	chr18:7000717-7005966	adDMR
cg35402428_BC21	7002658	chr18:7000717-7005966	adDMR
cg35402454_BC11	7003554	chr18:7000717-7005966	adDMR
cg35402473_BC21	7003966	chr18:7000717-7005966	adDMR
cg35402501_TC21	7004637	chr18:7000717-7005966	adDMR
cg35402531_BC21	7004905	chr18:7000717-7005966	adDMR
cg35402542_TC21	7005115	chr18:7000717-7005966	adDMR
cg35402568_BC11	7005966	chr18:7000717-7005966	adDMR
cg35932055_BC21	75319252	chr18:75319252-75319767	adDMR
cg35932058_BC21	75319427	chr18:75319252-75319767	adDMR
cg35932059_BC21	75319501	chr18:75319252-75319767	adDMR
cg35932060_BC21	75319552	chr18:75319252-75319767	adDMR
cg35932063_BC11	75319767	chr18:75319252-75319767	adDMR
cg36046325_BC21	86711179	chr18:86711179-86714206	adDMR
cg36046329_BC21	86711304	chr18:86711179-86714206	adDMR
cg36046347_BC11	86711547	chr18:86711179-86714206	adDMR
cg36046378_BC21	86712065	chr18:86711179-86714206	adDMR
cg36046379_BC21	86712098	chr18:86711179-86714206	adDMR
cg36046395_BC21	86712908	chr18:86711179-86714206	adDMR
cg36046396_BC21	86712955	chr18:86711179-86714206	adDMR
cg36046424_TC21	86713356	chr18:86711179-86714206	adDMR
cg36046445_BC21	86714206	chr18:86711179-86714206	adDMR
cg36276072_TC21	27322467	chr19:27322467-27324014	adDMR
cg36276074_TC11	27322768	chr19:27322467-27324014	adDMR
cg36276090_TC21	27323200	chr19:27322467-27324014	adDMR
cg36276091_TC11	27323215	chr19:27322467-27324014	adDMR
cg36276095_TC21	27323291	chr19:27322467-27324014	adDMR
cg36276141_TC21	27324014	chr19:27322467-27324014	adDMR
cg36391338_TC21	40994176	chr19:40994176-40995905	adDMR
cg36391341_TC21	40994241	chr19:40994176-40995905	adDMR
cg36391345_BC21	40994621	chr19:40994176-40995905	adDMR
cg36391352_TC21	40995089	chr19:40994176-40995905	adDMR
cg36391354_BC21	40995137	chr19:40994176-40995905	adDMR
cg36391363_TC11	40995705	chr19:40994176-40995905	adDMR
cg36391371_TC21	40995905	chr19:40994176-40995905	adDMR
cg36413769_BC21	42751945	chr19:42751945-42752857	adDMR
cg36413778_BC21	42752290	chr19:42751945-42752857	adDMR
cg36413792_BC11	42752604	chr19:42751945-42752857	adDMR
cg36413795_BC21	42752716	chr19:42751945-42752857	adDMR
cg36413801_BC21	42752857	chr19:42751945-42752857	adDMR
cg36426135_TC21	43920499	chr19:43920499-43921682	adDMR
cg36426137_BC21	43920544	chr19:43920499-43921682	adDMR
cg36426157_TC11	43921007	chr19:43920499-43921682	adDMR
cg36426162_BC21	43921131	chr19:43920499-43921682	adDMR
cg36426169_BC21	43921459	chr19:43920499-43921682	adDMR
cg36426177_BC21	43921682	chr19:43920499-43921682	adDMR
cg36452177_BC21	45796864	chr19:45796864-45797128	adDMR
cg36452178_TC21	45796874	chr19:45796864-45797128	adDMR
cg36452179_TC21	45796924	chr19:45796864-45797128	adDMR
cg36452188_TC21	45797056	chr19:45796864-45797128	adDMR
cg36452191_TC11	45797128	chr19:45796864-45797128	adDMR
cg36092602_TC21	5462927	chr19:5462927-5464519	adDMR
cg36092606_BC21	5463205	chr19:5462927-5464519	adDMR
cg36092616_BC21	5463617	chr19:5462927-5464519	adDMR
cg36092628_TC11	5464152	chr19:5462927-5464519	adDMR
cg36092629_TC21	5464206	chr19:5462927-5464519	adDMR
cg36092630_TC11	5464349	chr19:5462927-5464519	adDMR
cg36092634_BC21	5464519	chr19:5462927-5464519	adDMR
cg36097067_TC21	5704273	chr19:5704273-5705569	adDMR
cg36097068_BC21	5704290	chr19:5704273-5705569	adDMR
cg36097077_BC21	5704584	chr19:5704273-5705569	adDMR
cg36097086_BC21	5705206	chr19:5704273-5705569	adDMR
cg36097089_BC21	5705569	chr19:5704273-5705569	adDMR
cg36098038_BC21	5750344	chr19:5750344-5752125	adDMR
cg36098057_BC21	5751179	chr19:5750344-5752125	adDMR
cg36098061_TC21	5751258	chr19:5750344-5752125	adDMR
cg36098067_BC21	5751309	chr19:5750344-5752125	adDMR
cg36098077_BC21	5751523	chr19:5750344-5752125	adDMR
cg36098088_BC21	5751830	chr19:5750344-5752125	adDMR
cg36098103_TC21	5752125	chr19:5750344-5752125	adDMR
cg36579684_BC21	58453709	chr19:58453709-58456074	adDMR
cg36579690_BC11	58453849	chr19:58453709-58456074	adDMR
cg36579725_TC11	58454446	chr19:58453709-58456074	adDMR
cg36579744_TC11	58454696	chr19:58453709-58456074	adDMR
cg36579757_BC21	58454886	chr19:58453709-58456074	adDMR
cg36579759_TC21	58454903	chr19:58453709-58456074	adDMR
cg36579763_BC21	58454930	chr19:58453709-58456074	adDMR
cg36579777_TC21	58455128	chr19:58453709-58456074	adDMR
cg36579784_BC11	58455259	chr19:58453709-58456074	adDMR
cg36579786_BC11	58455296	chr19:58453709-58456074	adDMR
cg36579790_BC21	58455416	chr19:58453709-58456074	adDMR
cg36579791_BC11	58455456	chr19:58453709-58456074	adDMR
cg36579825_BC21	58456074	chr19:58453709-58456074	adDMR
cg36106172_BC21	6264466	chr19:6264466-6265181	adDMR
cg36106173_TC21	6264482	chr19:6264466-6265181	adDMR
cg36106177_BC21	6264722	chr19:6264466-6265181	adDMR
cg36106182_TC21	6265127	chr19:6264466-6265181	adDMR
cg36106183_TC21	6265181	chr19:6264466-6265181	adDMR
cg38767138_BC21	105126216	chr2:105126216-105128231	adDMR
cg38767142_BC11	105126303	chr2:105126216-105128231	adDMR
cg38767235_TC11	105127252	chr2:105126216-105128231	adDMR
cg38767236_TC21	105127270	chr2:105126216-105128231	adDMR
cg38767293_BC11	105128217	chr2:105126216-105128231	adDMR
cg38767295_BC11	105128231	chr2:105126216-105128231	adDMR
cg38795271_TC21	109673719	chr2:109673719-109678131	adDMR
cg38795286_BC21	109674063	chr2:109673719-109678131	adDMR
cg38795298_BC21	109674231	chr2:109673719-109678131	adDMR
cg38795317_BC21	109674680	chr2:109673719-109678131	adDMR
cg38795321_BC21	109674771	chr2:109673719-109678131	adDMR
cg38795330_TC21	109675039	chr2:109673719-109678131	adDMR
cg38795349_TC21	109675918	chr2:109673719-109678131	adDMR
cg38795355_TC11	109676068	chr2:109673719-109678131	adDMR
cg38795359_TC11	109676136	chr2:109673719-109678131	adDMR
cg38795360_TC11	109676149	chr2:109673719-109678131	adDMR
cg38795379_TC21	109676567	chr2:109673719-109678131	adDMR
cg38795394_TC11	109677184	chr2:109673719-109678131	adDMR
cg38795449_TC11	109678131	chr2:109673719-109678131	adDMR
cg38064292_BC21	11501582	chr2:11501582-11503280	adDMR
cg38064319_BC11	11501948	chr2:11501582-11503280	adDMR
cg38064320_TC21	11501980	chr2:11501582-11503280	adDMR
cg38064339_BC11	11502242	chr2:11501582-11503280	adDMR
cg38064365_BC21	11503055	chr2:11501582-11503280	adDMR
cg38064370_BC11	11503114	chr2:11501582-11503280	adDMR
cg38064372_BC21	11503129	chr2:11501582-11503280	adDMR
cg38064382_BC21	11503280	chr2:11501582-11503280	adDMR
cg39068351_BC21	145860618	chr2:145860618-145861229	adDMR
cg39068356_BC21	145860651	chr2:145860618-145861229	adDMR
cg39068373_BC21	145861065	chr2:145860618-145861229	adDMR
cg39068374_TC21	145861084	chr2:145860618-145861229	adDMR
cg39068375_BC21	145861229	chr2:145860618-145861229	adDMR
cg19722977_BC21	148045591	chr2:148042991-148049049	adDMR
cg39086255_TC21	148042991	chr2:148042991-148049049	adDMR
cg39086260_BC11	148043675	chr2:148042991-148049049	adDMR
cg39086268_TC11	148043891	chr2:148042991-148049049	adDMR
cg39086270_TC11	148043930	chr2:148042991-148049049	adDMR
cg39086293_TC11	148044225	chr2:148042991-148049049	adDMR
cg39086351_TC21	148045046	chr2:148042991-148049049	adDMR
cg39086389_TC21	148045883	chr2:148042991-148049049	adDMR
cg39086457_BC21	148046828	chr2:148042991-148049049	adDMR
cg39086458_BC21	148046868	chr2:148042991-148049049	adDMR
cg39086473_BC21	148047051	chr2:148042991-148049049	adDMR
cg39086475_BC21	148047126	chr2:148042991-148049049	adDMR
cg39086482_TC21	148047824	chr2:148042991-148049049	adDMR
cg39086502_BC21	148048645	chr2:148042991-148049049	adDMR
cg39086516_TC11	148048844	chr2:148042991-148049049	adDMR
cg39086536_BC21	148049049	chr2:148042991-148049049	adDMR
cg39096143_TC21	149828853	chr2:149828853-149831322	adDMR
cg39096146_BC21	149829506	chr2:149828853-149831322	adDMR
cg39096172_BC21	149830490	chr2:149828853-149831322	adDMR
cg39096173_TC21	149830500	chr2:149828853-149831322	adDMR
cg39096235_BC11	149831094	chr2:149828853-149831322	adDMR
cg39096237_BC21	149831124	chr2:149828853-149831322	adDMR
cg39096251_BC21	149831322	chr2:149828853-149831322	adDMR
cg39244592_BC21	164404406	chr2:164404406-164405171	adDMR
cg39244593_BC21	164404433	chr2:164404406-164405171	adDMR
cg39244606_BC21	164404628	chr2:164404406-164405171	adDMR
cg39244623_BC21	164404841	chr2:164404406-164405171	adDMR
cg39244634_BC21	164405131	chr2:164404406-164405171	adDMR
cg39244635_BC11	164405171	chr2:164404406-164405171	adDMR
cg39302912_BC11	168268264	chr2:168268264-168269228	adDMR
cg39302913_BC21	168268282	chr2:168268264-168269228	adDMR
cg39302921_TC21	168268528	chr2:168268264-168269228	adDMR
cg39302922_TC21	168268543	chr2:168268264-168269228	adDMR
cg39302948_TC21	168268915	chr2:168268264-168269228	adDMR
cg39302957_BC21	168269092	chr2:168268264-168269228	adDMR
cg39302968_TC21	168269228	chr2:168268264-168269228	adDMR
cg38155700_BC21	25425266	chr2:25425266-25426276	adDMR
cg38155709_BC21	25425443	chr2:25425266-25426276	adDMR
cg38155722_BC21	25425633	chr2:25425266-25426276	adDMR
cg38155724_TC21	25425658	chr2:25425266-25426276	adDMR
cg38155726_BC21	25425697	chr2:25425266-25426276	adDMR
cg38155737_BC11	25425857	chr2:25425266-25426276	adDMR
cg38155738_TC21	25426276	chr2:25425266-25426276	adDMR
cg38166446_BC21	26323595	chr2:26323595-26326250	adDMR
cg38166450_TC21	26323787	chr2:26323595-26326250	adDMR
cg38166466_BC21	26324660	chr2:26323595-26326250	adDMR
cg38166472_BC21	26325208	chr2:26323595-26326250	adDMR
cg38166487_BC21	26325956	chr2:26323595-26326250	adDMR
cg38166488_BC21	26325970	chr2:26323595-26326250	adDMR
cg38166493_TC21	26326250	chr2:26323595-26326250	adDMR
cg38170639_BC21	26635570	chr2:26635570-26636165	adDMR
cg38170642_TC21	26635662	chr2:26635570-26636165	adDMR
cg38170648_BC21	26635877	chr2:26635570-26636165	adDMR
cg38170650_TC11	26636027	chr2:26635570-26636165	adDMR
cg38170655_BC21	26636165	chr2:26635570-26636165	adDMR
cg38172747_TC21	26912327	chr2:26912327-26914809	adDMR
cg38172754_TC21	26913054	chr2:26912327-26914809	adDMR
cg38172765_BC21	26913455	chr2:26912327-26914809	adDMR
cg38172770_BC21	26913621	chr2:26912327-26914809	adDMR
cg38172776_TC21	26913912	chr2:26912327-26914809	adDMR
cg38172788_BC21	26914809	chr2:26912327-26914809	adDMR
cg38176514_TC11	27246738	chr2:27246738-27248484	adDMR
cg38176517_TC21	27247208	chr2:27246738-27248484	adDMR
cg38176521_TC11	27247514	chr2:27246738-27248484	adDMR
cg38176522_BC21	27247614	chr2:27246738-27248484	adDMR
cg38176526_TC21	27248162	chr2:27246738-27248484	adDMR
cg38176529_BC21	27248484	chr2:27246738-27248484	adDMR
cg38215672_BC21	30441750	chr2:30441750-30442855	adDMR
cg38215676_BC11	30441974	chr2:30441750-30442855	adDMR
cg38215677_TC21	30442019	chr2:30441750-30442855	adDMR
cg38215682_BC21	30442301	chr2:30441750-30442855	adDMR
cg38215685_BC21	30442657	chr2:30441750-30442855	adDMR
cg38215688_TC21	30442855	chr2:30441750-30442855	adDMR
cg38223665_BC21	30995470	chr2:30995470-30996043	adDMR
cg38223670_BC21	30995849	chr2:30995470-30996043	adDMR
cg38223673_BC11	30995875	chr2:30995470-30996043	adDMR
cg38223675_BC21	30995980	chr2:30995470-30996043	adDMR
cg38223676_BC21	30996043	chr2:30995470-30996043	adDMR
cg38239783_BC21	32164855	chr2:32164855-32166146	adDMR
cg38239784_BC21	32164918	chr2:32164855-32166146	adDMR
cg38239792_BC21	32165557	chr2:32164855-32166146	adDMR
cg38239793_BC21	32165574	chr2:32164855-32166146	adDMR
cg38239796_BC21	32165773	chr2:32164855-32166146	adDMR
cg38239800_TC21	32166146	chr2:32164855-32166146	adDMR
cg38409412_TC21	57108404	chr2:57108404-57110601	adDMR
cg38409416_BC11	57108606	chr2:57108404-57110601	adDMR
cg38409422_BC21	57109190	chr2:57108404-57110601	adDMR
cg38409436_BC21	57109812	chr2:57108404-57110601	adDMR
cg38409443_BC11	57110152	chr2:57108404-57110601	adDMR
cg38409445_BC11	57110167	chr2:57108404-57110601	adDMR
cg38409461_TC21	57110601	chr2:57108404-57110601	adDMR
cg38433184_BC21	59828529	chr2:59828529-59830365	adDMR
cg38433192_TC21	59829184	chr2:59828529-59830365	adDMR
cg38433193_BC21	59829202	chr2:59828529-59830365	adDMR
cg38433197_TC21	59829320	chr2:59828529-59830365	adDMR
cg38433201_TC21	59829395	chr2:59828529-59830365	adDMR
cg38433208_BC11	59829843	chr2:59828529-59830365	adDMR
cg38433219_BC11	59830365	chr2:59828529-59830365	adDMR
cg38497754_TC21	68861260	chr2:68861260-68862351	adDMR
cg38497784_TC11	68861534	chr2:68861260-68862351	adDMR
cg38497794_BC21	68861669	chr2:68861260-68862351	adDMR
cg38497795_BC21	68861682	chr2:68861260-68862351	adDMR
cg38497854_TC21	68862351	chr2:68861260-68862351	adDMR
cg38557304_BC11	74659206	chr2:74659206-74659744	adDMR
cg38557306_TC21	74659242	chr2:74659206-74659744	adDMR
cg38557314_BC21	74659291	chr2:74659206-74659744	adDMR
cg38557318_TC21	74659459	chr2:74659206-74659744	adDMR
cg38557319_BC11	74659477	chr2:74659206-74659744	adDMR
cg38557320_BC21	74659511	chr2:74659206-74659744	adDMR
cg38557322_BC21	74659571	chr2:74659206-74659744	adDMR
cg38557325_BC21	74659640	chr2:74659206-74659744	adDMR
cg38557332_TC21	74659719	chr2:74659206-74659744	adDMR
cg38557333_BC21	74659744	chr2:74659206-74659744	adDMR
cg38558312_TC21	74691544	chr2:74691544-74692841	adDMR
cg38558313_TC21	74691560	chr2:74691544-74692841	adDMR
cg38558338_TC21	74691820	chr2:74691544-74692841	adDMR
cg38558340_BC21	74691887	chr2:74691544-74692841	adDMR
cg38558341_BC21	74691911	chr2:74691544-74692841	adDMR
cg38558342_TC21	74691928	chr2:74691544-74692841	adDMR
cg38558344_TC21	74692072	chr2:74691544-74692841	adDMR
cg38558350_TC21	74692337	chr2:74691544-74692841	adDMR
cg38558366_TC21	74692597	chr2:74691544-74692841	adDMR
cg38558368_TC21	74692648	chr2:74691544-74692841	adDMR
cg38558379_BC21	74692820	chr2:74691544-74692841	adDMR
cg38558380_TC21	74692841	chr2:74691544-74692841	adDMR
cg38564999_TC21	75248461	chr2:75248461-75249336	adDMR
cg38565008_BC21	75249142	chr2:75248461-75249336	adDMR
cg38565013_TC11	75249336	chr2:75248461-75249336	adDMR
cg38565013_TO11	75249336	chr2:75248461-75249336	adDMR
cg38565013_TO21	75249336	chr2:75248461-75249336	adDMR
cg05158744_TC21	82053835	chr2:82052624-82053835	adDMR
cg38619062_BC21	82052624	chr2:82052624-82053835	adDMR
cg38619065_TC21	82052700	chr2:82052624-82053835	adDMR
cg38619074_TC21	82052998	chr2:82052624-82053835	adDMR
cg38619102_BC21	82053263	chr2:82052624-82053835	adDMR
cg38619167_BC21	82053781	chr2:82052624-82053835	adDMR
cg38632600_TC21	84473772	chr2:84473772-84476798	adDMR
cg38632601_BC21	84473785	chr2:84473772-84476798	adDMR
cg38632602_BC21	84473836	chr2:84473772-84476798	adDMR
cg38632610_TC21	84474080	chr2:84473772-84476798	adDMR
cg38632614_BC11	84474376	chr2:84473772-84476798	adDMR
cg38632625_BC11	84475188	chr2:84473772-84476798	adDMR
cg38632626_TC21	84475218	chr2:84473772-84476798	adDMR
cg38632630_BC21	84476100	chr2:84473772-84476798	adDMR
[truncated: 1,003 more rows]

## Sheet: suppl_tbl7
Supplementary Table 7. Gene enrichment analysis for the age-independent frailty related CpGs in males
Gene	Dbname	Estimate	FDR	nQ	nD	Overlap
Gm27528	ENSMUSG00000098709.1	10.5176	9.94e-157	654	90	67
Gm27528	ENSMUSG00000113704.1	10.3973	6.91e-156	654	92	67
Mcts2	ENSMUSG00000042814.8	10.2882	2.84e-55	654	33	24
H13	ENSMUSG00000019188.16	9.28813	1.92e-51	654	42	24
Nap1l5	ENSMUSG00000055430.4	12.0294	8.86e-45	654	20	18
Mir7059	ENSMUSG00000098540.1	10.7075	1.3e-42	654	23	18
Mir433	ENSMUSG00000070072.1	9.65022	2.99e-42	654	30	19
Mir127	ENSMUSG00000070076.2	9.65022	2.99e-42	654	30	19
Mir431	ENSMUSG00000070080.1	9.65022	2.99e-42	654	30	19
Il27	ENSMUSG00000044701.5	10.4444	3.11e-42	654	24	18
Mir337	ENSMUSG00000065526.4	9.52468	4.62e-42	654	31	19
Mir540	ENSMUSG00000072900.2	9.52468	4.62e-42	654	31	19
Mir665	ENSMUSG00000076313.1	9.52468	4.62e-42	654	31	19
Mir3070b	ENSMUSG00000094952.1	9.52468	4.62e-42	654	31	19
Mir3544	ENSMUSG00000105210.1	9.52468	4.62e-42	654	31	19
Apobr	ENSMUSG00000042759.12	10.222	6.93e-42	654	25	18
Mir434	ENSMUSG00000070133.1	9.4092	9.45e-42	654	32	19
Mir3070a	ENSMUSG00000095147.1	9.4092	9.45e-42	654	32	19
Mir3071	ENSMUSG00000070129.2	9.30228	1.91e-41	654	33	19
Mir432	ENSMUSG00000087855.1	9.30228	1.91e-41	654	33	19
Mir136	ENSMUSG00000104858.1	9.30228	1.91e-41	654	33	19
Bloc1s1	ENSMUSG00000090247.7	9.56995	3.6e-40	654	29	18
Rtl1	ENSMUSG00000085925.3	8.93969	3.73e-40	654	37	19
Rdh5	ENSMUSG00000025350.15	9.44441	8.23e-40	654	30	18
Cln3	ENSMUSG00000030720.16	9.32893	1.88e-39	654	31	18
Herc3	ENSMUSG00000029804.17	9.12247	9.06e-39	654	33	18
Gm34081	ENSMUSG00000112977.1	9.33584	7.7e-31	654	24	14
Meg3	ENSMUSG00000021268.17	7.48506	1.91e-30	654	61	17
Gm27596	ENSMUSG00000098990.1	7.90063	2.46e-30	654	47	16
Hoxaas3	ENSMUSG00000085696.8	7.38988	4.55e-30	654	64	17
Hoxa3	ENSMUSG00000079560.13	7.21652	2.48e-29	654	70	17
Gm28308	ENSMUSG00000101298.1	7.01367	1.88e-28	654	78	17
St6galnac6	ENSMUSG00000026811.18	7.95725	7.22e-27	654	40	14
Bdnf	ENSMUSG00000048482.14	7.65766	7.16e-26	654	46	14
Cd63	ENSMUSG00000025351.14	8.15623	1.24e-25	654	34	13
St6galnac4	ENSMUSG00000079442.12	8.15623	1.24e-25	654	34	13
Rlbp1	ENSMUSG00000039194.16	8.84366	1.98e-23	654	22	11
Arpp21	ENSMUSG00000032503.18	7.33901	4.33e-23	654	50	13
Lrrtm2	ENSMUSG00000071862.3	9.57841	9.9e-23	654	16	10
Gm41760	ENSMUSG00000117992.1	8.49572	1.15e-22	654	25	11
Tns2	ENSMUSG00000037003.16	8.99343	1.08e-21	654	19	10
Zbtb12	ENSMUSG00000049823.9	7.98112	2.06e-21	654	31	11
AI463229	ENSMUSG00000114828.1	10.0091	3.61e-21	654	13	9
Gm35290	ENSMUSG00000117263.1	10.0091	3.61e-21	654	13	9
Eif4b	ENSMUSG00000058655.9	8.70391	3.74e-21	654	21	10
Fanci	ENSMUSG00000039187.16	7.65917	1.32e-20	654	36	11
Mir18	ENSMUSG00000065403.1	11.837	1.72e-20	654	9	8
Mir19a	ENSMUSG00000065416.1	11.837	1.72e-20	654	9	8
Mir20a	ENSMUSG00000065442.1	11.837	1.72e-20	654	9	8
Mir17	ENSMUSG00000065508.1	11.837	1.72e-20	654	9	8
Mir92-1	ENSMUSG00000076062.1	11.837	1.72e-20	654	9	8
Mir19b-1	ENSMUSG00000076256.1	11.837	1.72e-20	654	9	8
Ctnna1	ENSMUSG00000037815.7	8.35598	1.72e-20	654	24	10
Hoxa5	ENSMUSG00000038253.6	8.35598	1.72e-20	654	24	10
Rag1	ENSMUSG00000061311.6	9.42417	1.98e-20	654	15	9
Gm23546	ENSMUSG00000088836.1	9.42417	1.98e-20	654	15	9
Hoxa6	ENSMUSG00000043219.9	8.25644	2.72e-20	654	25	10
Angptl2	ENSMUSG00000004105.8	9.20177	4.28e-20	654	16	9
Rag2	ENSMUSG00000032864.4	9.20177	4.28e-20	654	16	9
Mir17hg	ENSMUSG00000089726.2	10.837	7.67e-20	654	10	8
Aif1	ENSMUSG00000024397.14	8.68718	3.33e-19	654	19	9
Ehmt2	ENSMUSG00000013787.15	7.09351	3.59e-19	654	48	11
Zfp532	ENSMUSG00000042439.13	7.05503	4.55e-19	654	49	11
A830052D11Rik	ENSMUSG00000097413.2	9.83698	7.88e-19	654	12	8
Gm27350	ENSMUSG00000098466.1	8.20173	2.74e-18	654	23	9
C2	ENSMUSG00000024371.14	6.74833	3.33e-18	654	58	11
Tmem176a	ENSMUSG00000023367.14	9.02961	9.58e-18	654	15	8
Tmem176b	ENSMUSG00000029810.15	9.02961	9.58e-18	654	15	8
Gm17705	ENSMUSG00000090936.2	7.76114	2.16e-17	654	28	9
Gm23442	ENSMUSG00000064853.1	7.61674	4.39e-17	654	30	9
Yars	ENSMUSG00000028811.12	8.37751	1.07e-16	654	19	8
B230118H07Rik	ENSMUSG00000027165.16	7.42408	1.14e-16	654	33	9
Bin1	ENSMUSG00000024381.16	8.25198	1.71e-16	654	20	8
Gm44764	ENSMUSG00000107597.1	8.25198	1.71e-16	654	20	8
Slc30a1	ENSMUSG00000037434.7	9.6421	2.05e-16	654	11	7
Ogt	ENSMUSG00000034160.13	8.02957	4.04e-16	654	22	8
Prr12	ENSMUSG00000046574.8	8.02957	4.04e-16	654	22	8
Mir3083	ENSMUSG00000093118.1	8.02957	4.04e-16	654	22	8
Mir7054	ENSMUSG00000098839.1	8.02957	4.04e-16	654	22	8
Pik3cd	ENSMUSG00000039936.18	7.15104	4.31e-16	654	38	9
Gabra1	ENSMUSG00000010803.13	9.32017	4.55e-16	654	12	7
Rras	ENSMUSG00000038387.9	7.93003	5.96e-16	654	23	8
Sema4f	ENSMUSG00000000627.15	8.83473	1.92e-15	654	14	7
Prrc2a	ENSMUSG00000024393.14	6.76104	3.33e-15	654	47	9
Ralgps1	ENSMUSG00000038831.16	6.76104	3.33e-15	654	47	9
1700034H15Rik	ENSMUSG00000055833.14	8.64208	3.42e-15	654	15	7
5031425F14Rik	ENSMUSG00000085129.1	8.64208	3.42e-15	654	15	7
Nectin2	ENSMUSG00000062300.14	7.51497	3.49e-15	654	28	8
Mfsd10	ENSMUSG00000001082.12	8.47215	5.87e-15	654	16	7
Mir493	ENSMUSG00000077025.2	8.47215	5.87e-15	654	16	7
Mycn	ENSMUSG00000037169.15	8.32014	9.85e-15	654	17	7
Rin1	ENSMUSG00000024883.8	8.18264	1.57e-14	654	18	7
Mir671	ENSMUSG00000076387.1	8.18264	1.57e-14	654	18	7
Scaf1	ENSMUSG00000038406.17	7.13643	1.88e-14	654	34	8
Rian	ENSMUSG00000097451.11	6.39421	2.28e-14	654	58	9
Gm29430	ENSMUSG00000101451.1	8.0571	2.41e-14	654	19	7
C77080	ENSMUSG00000050390.12	6.97888	3.86e-14	654	37	8
Gm12314	ENSMUSG00000080814.1	9.41748	4.43e-14	654	10	6
Gm11948	ENSMUSG00000087055.1	9.41748	4.43e-14	654	10	6
Mir7115	ENSMUSG00000099109.1	9.41748	4.43e-14	654	10	6
Gm40634	ENSMUSG00000111377.1	9.41748	4.43e-14	654	10	6
Anks1	ENSMUSG00000024219.16	6.20153	6.29e-14	654	65	9
Hoxa7	ENSMUSG00000038236.8	6.83684	7.2e-14	654	40	8
Chpf2	ENSMUSG00000038181.16	7.73516	7.34e-14	654	22	7
Brms1	ENSMUSG00000080268.4	7.73516	7.34e-14	654	22	7
Gm50388	ENSMUSG00000117789.1	7.73516	7.34e-14	654	22	7
Arrb2	ENSMUSG00000060216.15	9.09555	9.09e-14	654	11	6
Gm37584	ENSMUSG00000103115.1	9.09555	9.09e-14	654	11	6
5730596B20Rik	ENSMUSG00000056468.3	7.64204	1.02e-13	654	23	7
Adh1	ENSMUSG00000074207.10	8.83251	1.77e-13	654	12	6
8030455M16Rik	ENSMUSG00000110507.1	8.83251	1.77e-13	654	12	6
Gm15050	ENSMUSG00000087626.1	7.47211	1.95e-13	654	25	7
Smarcd3	ENSMUSG00000028949.13	7.3941	2.61e-13	654	26	7
Nop14	ENSMUSG00000036693.12	7.3941	2.61e-13	654	26	7
Syngap1	ENSMUSG00000067629.13	6.51487	3.08e-13	654	48	8
Chst4	ENSMUSG00000035930.9	8.61011	3.08e-13	654	13	6
Gm15867	ENSMUSG00000089812.2	8.61011	3.08e-13	654	13	6
1700027J07Rik	ENSMUSG00000111422.1	8.61011	3.08e-13	654	13	6
Nedd4l	ENSMUSG00000024589.18	5.77997	5.98e-13	654	84	9
Gpr20	ENSMUSG00000045281.5	8.24753	8.66e-13	654	15	6
Mir1905	ENSMUSG00000084728.1	8.24753	8.66e-13	654	15	6
Gm16559	ENSMUSG00000089635.1	8.24753	8.66e-13	654	15	6
Pik3ip1	ENSMUSG00000034614.14	8.09552	1.36e-12	654	16	6
1700065J18Rik	ENSMUSG00000100872.2	8.09552	1.36e-12	654	16	6
Hoxaas2	ENSMUSG00000056445.8	6.94155	1.53e-12	654	33	7
Sertad4	ENSMUSG00000016262.14	7.95802	2e-12	654	17	6
Fetub	ENSMUSG00000022871.13	7.95802	2e-12	654	17	6
B4gat1	ENSMUSG00000047379.7	7.95802	2e-12	654	17	6
Gm16031	ENSMUSG00000087690.1	7.95802	2e-12	654	17	6
Mir7212	ENSMUSG00000098719.1	7.95802	2e-12	654	17	6
Cbx2	ENSMUSG00000025577.7	7.83248	2.95e-12	654	18	6
Mex3a	ENSMUSG00000074480.4	7.83248	2.95e-12	654	18	6
Denn2b	ENSMUSG00000031024.13	6.68777	4.2e-12	654	38	7
Gm15417	ENSMUSG00000074466.12	7.717	4.24e-12	654	19	6
Add1	ENSMUSG00000029106.14	6.64197	5e-12	654	39	7
Stra6	ENSMUSG00000032327.14	6.64197	5e-12	654	39	7
Islr	ENSMUSG00000037206.15	6.59757	6e-12	654	40	7
Zbtb7b	ENSMUSG00000028042.15	7.51054	8.14e-12	654	21	6
5930420M18Rik	ENSMUSG00000107201.1	7.51054	8.14e-12	654	21	6
Gm25367	ENSMUSG00000089471.1	9.15222	8.75e-12	654	9	5
Col11a2	ENSMUSG00000024330.17	6.47202	1e-11	654	43	7
C130026L21Rik	ENSMUSG00000052848.7	7.41742	1.09e-11	654	22	6
Slc39a7	ENSMUSG00000024327.16	6.35653	1.61e-11	654	46	7
Rxrb	ENSMUSG00000039656.17	6.35653	1.61e-11	654	46	7
Gm20427	ENSMUSG00000092595.2	6.35653	1.61e-11	654	46	7
Acvrl1	ENSMUSG00000000530.16	7.24749	1.9e-11	654	24	6
Cbx8	ENSMUSG00000025578.9	7.24749	1.9e-11	654	24	6
Rab25	ENSMUSG00000008601.12	7.16948	2.48e-11	654	25	6
Csdc2	ENSMUSG00000042109.8	8.56725	3e-11	654	11	5
Agbl5	ENSMUSG00000029165.17	7.09548	3.17e-11	654	26	6
Galnt6	ENSMUSG00000037280.12	7.02508	4.04e-11	654	27	6
4930568A12Rik	ENSMUSG00000101223.6	8.34485	5.04e-11	654	12	5
Limk2	ENSMUSG00000020451.17	6.95796	5.04e-11	654	28	6
Jdp2	ENSMUSG00000034271.16	6.95796	5.04e-11	654	28	6
Crbn	ENSMUSG00000005362.14	8.1522	7.96e-11	654	13	5
St6galnac2	ENSMUSG00000110170.1	8.1522	7.96e-11	654	13	5
Snx29	ENSMUSG00000071669.14	5.96945	8.16e-11	654	58	7
Cela1	ENSMUSG00000023031.8	6.71693	1.17e-10	654	32	6
Snord1a	ENSMUSG00000065094.1	7.98227	1.2e-10	654	14	5
Snord1c	ENSMUSG00000065640.1	7.98227	1.2e-10	654	14	5
Snord1b	ENSMUSG00000077604.1	7.98227	1.2e-10	654	14	5
Snhg16	ENSMUSG00000020812.18	7.69276	2.56e-10	654	16	5
4921507G05Rik	ENSMUSG00000097650.1	7.69276	2.56e-10	654	16	5
Gm26912	ENSMUSG00000097832.1	7.69276	2.56e-10	654	16	5
Sgk1	ENSMUSG00000019970.15	6.46315	2.85e-10	654	37	6
Myl6b	ENSMUSG00000039824.4	7.56722	3.55e-10	654	17	5
Myl6	ENSMUSG00000090841.2	7.56722	3.55e-10	654	17	5
Mok	ENSMUSG00000056458.16	7.45174	4.88e-10	654	18	5
St6galnac2	ENSMUSG00000057286.6	7.34482	6.57e-10	654	19	5
Txnip	ENSMUSG00000038393.14	7.24528	8.64e-10	654	20	5
Gm49797	ENSMUSG00000116858.1	7.24528	8.64e-10	654	20	5
Retreg1	ENSMUSG00000022270.16	6.05975	1.24e-09	654	47	6
Gm15441	ENSMUSG00000074398.5	7.0647	1.44e-09	654	22	5
Prcd	ENSMUSG00000075410.13	7.0647	1.44e-09	654	22	5
Pir	ENSMUSG00000031379.13	6.98223	1.81e-09	654	23	5
Tbc1d10a	ENSMUSG00000034412.13	6.98223	1.81e-09	654	23	5
Zfp839	ENSMUSG00000021271.5	6.90422	2.27e-09	654	24	5
Smarcc2	ENSMUSG00000025369.15	6.83022	2.82e-09	654	25	5
Dcst2	ENSMUSG00000109293.1	7.24307	4.44e-08	654	16	4
Fancc	ENSMUSG00000021461.17	5.86665	5.5e-08	654	44	5
Aopep	ENSMUSG00000021458.17	4.88508	1.28e-06	654	82	5
Ptpn18	ENSMUSG00000026126.15	6.95135	3.98e-06	654	14	3
Itga7	ENSMUSG00000025348.9	6.32329	1.23e-05	654	20	3
Gm12313	ENSMUSG00000082370.1	7.82364	7.46e-05	654	6	2
Galnt6os	ENSMUSG00000090062.2	6.65369	0.00027016	654	11	2
Gm10221	ENSMUSG00000067719.5	6.50168	0.00032197	654	12	2
Mir1906-1	ENSMUSG00000084535.1	4.91662	0.00232486	654	32	2
Gm27300	ENSMUSG00000098617.1	4.91662	0.00232486	654	32	2
Ost4	ENSMUSG00000038803.7	5.82141	0.0197059	654	9	1

## Sheet: suppl_tbl8
Supplementary Table 8. Frailty-related DMRs determined in sex-inclusive and -specific analyses
DMR	Number of CpGs	Category*	Association coefficient
			Sex-inclusive	Female	Male
chr1:109982709-109983748	7	Female Unique	0.20221	0.361957	0.115225
chr1:11413491-11415227	7	Common	0.181067	0.43666	0.201497
chr1:120602094-120603779	8	Common	0.241883	0.696072	0.410995
chr1:121527472-121528684	5	Female Unique	0.179162	0.224683	0.062781
chr1:125910820-125913152	10	Common	0.254452	0.61583	0.295793
chr1:12990272-12992879	10	Common	0.231729	0.242313	0.119796
chr1:13126310-13127050	6	Male Unique	0.190326	0.233891	0.156627
chr1:133906951-133908060	5	Female Unique	-0.27853	-0.310952	-0.18115
chr1:134036977-134037554	7	Common	-0.181767	-0.133364	-0.13992
chr1:138841059-138842434	7	Female Unique	0.020015	0.226726	0.0364834
chr1:14309648-14310099	5	Common	0.332314	0.158959	0.296376
chr1:146497521-146497731	5	Female Unique	0.349718	0.557401	0.171731
chr1:153664427-153665617	6	Female Unique	-0.300087	-0.317054	-0.295572
chr1:154725912-154726705	6	Female Unique	0.312986	0.552182	0.069635
chr1:158355877-158356365	5	Common	0.330584	0.632096	0.438833
chr1:158362134-158362858	6	Female Unique	0.270756	0.310553	0.161232
chr1:167688409-167690872	6	Female Unique	0.268231	0.401176	0.184916
chr1:168431375-168432683	6	Female Unique	0.28854	0.4809	0.149316
chr1:171250382-171252771	11	Male Unique	-0.004163	-0.0879908	-0.134352
chr1:171417097-171417646	6	Common	-0.253007	-0.221483	-0.24861
chr1:172027465-172029112	7	Female Unique	-0.172692	-0.247777	-0.165656
chr1:172585675-172586460	5	Female Unique	-0.282454	-0.519878	-0.197121
chr1:173203349-173203969	5	Female Unique	-0.351122	-0.346716	-0.154308
chr1:180942171-180943628	8	Male Unique	-0.0014185	-0.0168266	-0.190102
chr1:189343315-189344126	5	Sex-inclusive Unique	0.317352
chr1:189883090-189884631	5	Female Unique	-0.4049	-0.310458	-0.146307
chr1:191896807-191897396	7	Male Unique	-0.248273	-0.0646867	-0.291963
chr1:19208780-19211991	10	Common	0.267628	0.471517	0.19131
chr1:192799485-192800707	6	Female Unique	-0.204925	-0.347686	-0.12561
chr1:192851363-192851896	6	Male Unique	-0.07826	-0.077534	-0.101636
chr1:193241577-193243639	8	Common	-0.282015	-0.336604	-0.522114
chr1:195017203-195018851	7	Female Unique	-0.126935	-0.300449	-0.0438892
chr1:24587096-24588564	7	Common	0.292062	0.454166	0.201932
chr1:25829127-25830512	6	Common	0.310089	0.559442	0.251677
chr1:34485241-34485953	5	Common	-0.238511	-0.190545	-0.343351
chr1:40465510-40465901	5	Female Unique	0.203035	0.452266	-0.0782883
chr1:42693424-42699277	16	Common	0.26716	0.63288	0.108479
chr1:4496182-4497471	8	Female Unique	0.290029	0.535293	0.135726
chr1:5018761-5020298	6	Female Unique	0.26885	0.279818	0.118454
chr1:56970007-56972801	9	Common	0.250546	0.504506	0.204707
chr1:57774129-57774448	6	Female Unique	0.286566	0.422722	0.0781883
chr1:63251604-63252579	9	Sex-inclusive Unique	0.200923
chr1:63259436-63269714	49	Female Unique	0.0247815	0.0713953	0.0221347
chr1:69684032-69687250	11	Female Unique	0.13687	0.294997	0.0130057
chr1:71888119-71888536	6	Female Unique	-0.242904	-0.270068	-0.194547
chr1:74283920-74285596	7	Female Unique	-0.262357	-0.144396	-0.0818488
chr1:75209155-75211247	12	Female Unique	0.0016259	0.0757882	-0.0090489
chr1:78195325-78198045	10	Common	0.242646	0.425777	0.294473
chr1:78511104-78511970	7	Female Unique	0.147775	0.197276	0.0684467
chr1:84695499-84696843	7	Female Unique	0.228769	0.527009	0.327948
chr1:84934769-84935282	7	Common	0.173956	0.403376	0.204952
chr1:87154020-87156541	8	Female Unique	0.203444	0.280222	0.0849703
chr1:88211870-88212883	5	Common	-0.506095	-0.145235	-0.114595
chr1:88237144-88239389	6	Female Unique	-0.5429	-0.175692	-0.124505
chr1:88279211-88280538	5	Female Unique	-0.325477	-0.259115	-0.220969
chr1:88701120-88702637	6	Female Unique	0.180991	0.923461	0.219442
chr1:89930276-89931831	6	Common	0.18328	1.32601	1.16121
chr1:89992212-89993144	5	Sex-inclusive Unique	0.349998
chr1:9298568-9299701	7	Common	0.452594	0.459361	0.2166
chr10:100487108-100488084	6	Sex-inclusive Unique	0.21878
chr10:103028416-103029064	5	Common	0.376437	0.9092	0.451795
chr10:107271516-107274021	7	Female Unique	0.295867	0.531709	0.277503
chr10:110455227-110456294	5	Female Unique	0.223633	0.789058	0.45568
chr10:116964334-116966308	7	Female Unique	-0.222955	-0.244586	-0.201418
chr10:121498193-121498654	5	Female Unique	0.021882	0.335401	-0.153678
chr10:122448285-122449746	7	Female Unique	0.224039	0.630292	0.220842
chr10:122678161-122680500	9	Female Unique	0.111905	0.491266	-0.0568538
chr10:127664929-127667317	7	Female Unique	-0.256101	-0.227228	-0.17871
chr10:128388732-128389294	5	Male Unique	-0.0151547	-0.0612834	-0.211047
chr10:128495054-128495424	5	Common	-0.48692	-0.380982	-0.515728
chr10:128918025-128924104	18	Common	-0.003914	-0.145894	-0.153711
chr10:12941089-12941795	5	Male Unique	0.614169	0.423548	0.263627
chr10:13089935-13092324	24	Female Unique	0.0065097	0.0365452	-0.0153396
chr10:21991357-21992264	6	Male Unique	-0.136114	-0.141479	-0.309972
chr10:22819286-22820047	5	Female Unique	0.285397	0.64424	0.301447
chr10:26077820-26079088	6	Female Unique	0.347912	0.53327	0.0814403
chr10:29146847-29148386	8	Common	0.255875	0.693203	0.197074
chr10:29535509-29535953	6	Common	0.292149	0.889702	0.314649
chr10:41070433-41072601	12	Female Unique	0.0198234	0.177757	0.0580393
chr10:42478186-42478506	5	Female Unique	-0.0343233	-0.147074	0.0156186
chr10:42581052-42583860	9	Female Unique	0.191607	0.188781	0.079515
chr10:43745761-43746553	6	Common	0.342659	0.622439	1.17491
chr10:4620542-4621750	7	Common	0.289916	0.425372	0.105366
chr10:49783119-49783788	7	Common	0.284045	0.42916	0.161067
chr10:62887102-62887457	5	Female Unique	0.233055	0.29865	0.110966
chr10:69212629-69213603	5	Common	0.305295	0.199277	0.42882
chr10:75516922-75518234	7	Female Unique	-0.0189199	-0.168468	0.0147585
chr10:79818988-79822845	14	Common	-0.0192965	-0.168688	-0.225946
chr10:79856934-79859622	8	Common	-0.199675	-0.107122	-0.280101
chr10:80019757-80020098	5	Male Unique	-0.363777	-0.0982423	-0.319981
chr10:80312634-80315407	16	Female Unique	0.00205957	0.0345792	0.0343186
chr10:80606011-80607606	5	Common	-0.0150984	-0.043848	-0.188761
chr10:84758992-84760210	7	Female Unique	0.242333	0.291466	0.0445772
chr10:88885779-88886402	5	Female Unique	0.233748	0.548482	0.139037
chr10:93488687-93490053	6	Common	-0.300671	-0.370848	-0.623618
chr10:93918519-93919395	5	Male Unique	-0.332201	-0.326635	-0.565039
chr10:94575120-94576244	5	Female Unique	-0.25963	-0.164076	-0.264374
chr11:100859046-100860748	7	Male Unique	-0.329404	-0.18799	-0.275007
chr11:101168055-101178395	27	Female Unique	0.00115328	0.0220202	-0.0285557
chr11:102406362-102408572	13	Female Unique	-0.0018317	-0.104273	-0.0475968
chr11:105922952-105923648	5	Female Unique	-0.282782	-0.314282	-0.217218
chr11:106782253-106784118	6	Female Unique	-0.372267	-0.295087	-0.248207
chr11:107029468-107030349	5	Female Unique	-0.233059	-0.40773	0.0490259
chr11:108920058-108923740	9	Female Unique	0.140421	0.619556	0.112835
chr11:109269858-109271483	6	Female Unique	0.00339312	0.189276	-0.170995
chr11:112780989-112782243	6	Female Unique	0.253817	0.469604	0.0764099
chr11:115447108-115448995	7	Female Unique	-0.164649	-0.201337	-0.195363
chr11:116668533-116668645	5	Common	-0.413762	-0.142934	-0.555539
chr11:117134969-117136270	6	Male Unique	-0.0070528	0.0220048	-0.259642
chr11:117872393-117873571	6	Female Unique	0.0944877	0.311377	0.207154
chr11:119037384-119038882	6	Male Unique	0.00275793	0.150156	-0.161732
chr11:119913254-119914237	7	Female Unique	-0.0073317	-0.117682	-0.033104
chr11:120011897-120015446	10	Male Unique	0.00112543	-0.0275304	0.0712463
chr11:12025124-12026855	9	Female Unique	0.175996	0.26615	0.024193
chr11:120608380-120608919	5	Male Unique	0.00257822	0.0616653	-0.141471
chr11:19018645-19019756	5	Female Unique	0.301199	0.378053	0.232041
chr11:22860094-22860979	8	Female Unique	-0.0034653	-0.108632	-0.0267392
chr11:22971841-22974382	37	Female Unique	0.0175931	0.0599206	0.0120552
chr11:33203551-33204552	6	Female Unique	0.280783	0.589598	0.137476
chr11:3347314-3347727	6	Common	-0.319852	-0.291372	-0.769892
chr11:37236052-37236685	5	Female Unique	0.255782	0.661911	0.289416
chr11:4203206-4204027	5	Male Unique	-0.0139016	0.0478353	-0.356175
chr11:42182308-42183924	7	Male Unique	0.319417	0.472789	0.15459
chr11:45805369-45806089	5	Female Unique	-0.447926	-0.331858	-0.469646
chr11:53478050-53480308	7	Male Unique	0.251005	0.121145	0.209808
chr11:53772483-53774362	5	Common	-0.423579	-0.469	-0.497583
chr11:54902441-54903172	6	Female Unique	0.00233708	0.131317	-0.0892012
chr11:57831503-57832850	7	Common	0.566252	0.23619	0.245587
chr11:5803420-5803570	5	Male Unique	-0.0233279	-0.0635856	-0.177613
chr11:6388982-6391240	9	Female Unique	-0.0065112	-0.162871	-0.0477104
chr11:69876016-69878601	7	Common	-0.31488	-0.211291	-0.239573
chr11:69999262-70000873	8	Female Unique	-0.255678	-0.366461	-0.116768
chr11:70234725-70240035	15	Male Unique	-0.0014038	-0.0920895	-0.170306
chr11:70436335-70438132	6	Male Unique	-0.0030517	0.0579748	-0.30172
chr11:70615711-70617219	7	Female Unique	-0.158625	-0.247844	-0.23697
chr11:71749773-71751671	7	Female Unique	0.145727	0.458018	0.0770113
chr11:74836879-74838498	7	Female Unique	-0.205296	-0.429678	-0.362853
chr11:75650227-75652200	7	Female Unique	-0.221169	-0.331381	-0.0744342
chr11:76243545-76244506	9	Female Unique	-0.0066733	-0.180236	-0.10501
chr11:76292264-76294215	6	Female Unique	-0.358298	-0.324866	-0.327173
chr11:77514739-77516263	6	Female Unique	0.00625967	0.189821	0.050392
chr11:77518516-77519251	5	Female Unique	0.23867	0.669315	0.256384
chr11:81968345-81968646	5	Female Unique	0.347549	0.297263	0.0596498
chr11:87755271-87757335	7	Female Unique	-0.0255211	-0.0954034	0.0201473
chr11:93097763-93100093	9	Common	0.360874	0.629629	0.322661
chr11:96316911-96318829	9	Male Unique	-0.0019098	-0.104436	-0.262356
chr11:96342309-96347295	13	Female Unique	-0.154188	-0.42614	-0.142294
chr11:96352945-96353107	5	Female Unique	0.268331	0.231352	0.105399
chr11:97149339-97152982	9	Female Unique	0.00224789	0.172909	0.0151631
chr12:102948577-102949567	7	Female Unique	0.19082	0.311646	0.0805749
chr12:104470817-104474779	10	Female Unique	0.0101699	0.140321	0.0945934
chr12:108002171-108004440	7	Common	0.253888	0.990104	0.286629
chr12:108698556-108700436	7	Male Unique	-0.2441	-0.306283	-0.482106
chr12:109525835-109535025	67	Common	-0.0050471	-0.157679	-0.206069
chr12:109539308-109543049	17	Female Unique	0.00804498	0.0250901	0.027986
chr12:109587622-109590497	10	Common	-0.295722	-0.269972	-0.221603
chr12:109594479-109595371	9	Common	-0.174843	-0.236604	-0.198573
chr12:109633013-109634450	5	Female Unique	-0.354987	-0.27432	-0.147782
chr12:109709000-109710763	9	Common	-0.249431	-0.273318	-0.204185
chr12:109711840-109713592	13	Female Unique	-0.0139439	-0.167278	-0.164616
chr12:109722399-109724417	13	Female Unique	-0.0150509	-0.14925	-0.131549
chr12:109726781-109731174	19	Female Unique	-0.0143907	-0.172846	-0.120789
chr12:109733985-109735787	8	Common	-0.239277	-0.229675	-0.146268
chr12:109737788-109739230	8	Female Unique	-0.0138818	-0.203045	-0.160195
chr12:110497462-110498602	6	Common	-0.360908	-0.466506	-0.397058
chr12:110845016-110845333	5	Male Unique	0.0122281	-0.0606774	0.16558
chr12:111423309-111424704	6	Common	0.396185	0.296793	0.242439
chr12:11150230-11151301	8	Female Unique	0.206488	0.406855	0.158682
chr12:118846342-118849088	8	Female Unique	0.172221	0.804793	0.253932
chr12:119237948-119238992	7	Male Unique	0.191032	0.0697716	0.108949
chr12:12724516-12726100	7	Male Unique	-0.0241307	-0.0883047	-0.134451
chr12:12936772-12938160	7	Male Unique	0.0142504	0.235359	0.102507
chr12:28623030-28623577	5	Common	-0.304883	-0.144739	-0.255934
chr12:29937440-29939431	6	Female Unique	0.280106	0.414385	0.189165
chr12:31264946-31266334	7	Female Unique	0.22329	0.749737	0.175137
chr12:38777685-38781509	16	Common	0.00918306	0.0895776	0.109581
chr12:45073873-45074915	5	Common	0.344078	0.995732	0.64952
chr12:49382107-49385959	9	Common	0.301636	0.85129	0.434999
chr12:49389993-49391881	8	Female Unique	0.282214	0.411551	0.127498
chr12:56534249-56537586	11	Common	0.284304	0.528245	0.168869
chr12:56611956-56613422	9	Common	0.349897	0.58096	0.243946
chr12:56695505-56696962	5	Common	0.226108	1.01279	0.311332
chr12:58212922-58214060	7	Common	0.346163	0.742429	0.300339
chr12:61521883-61524739	7	Common	0.246582	0.619468	0.30443
chr12:73793368-73794360	6	Female Unique	-0.004424	-0.308141	-0.0133017
chr12:76417294-76418089	5	Male Unique	-0.0048079	0.0838586	-0.24706
chr12:80967860-80968688	6	Male Unique	-0.297163	-0.357317	-0.470381
chr12:82170646-82171792	5	Common	-0.241353	-0.41609	-0.366968
chr12:82616524-82618089	11	Female Unique	0.170496	0.257632	0.0147101
chr12:85641158-85643318	6	Male Unique	-0.200861	-0.139464	-0.239361
chr12:87266185-87266904	8	Female Unique	-0.0222262	-0.0844714	-0.0219264
chr13:103333602-103335538	5	Common	0.230887	0.916244	0.68386
chr13:109903105-109903986	5	Female Unique	0.134783	1.00928	0.499624
chr13:110279754-110280551	6	Female Unique	0.283834	0.392488	0.197369
chr13:111977846-111978454	5	Female Unique	-0.110341	-0.18869	0.0299857
chr13:113595604-113597757	5	Female Unique	-0.270225	-0.406889	-0.237512
chr13:113616693-113619879	9	Common	-0.181629	-0.351724	-0.212964
chr13:118713178-118715683	7	Common	0.353745	0.409849	0.126175
chr13:15462497-15463988	6	Common	0.173252	1.02492	0.895356
chr13:22004827-22009876	13	Female Unique	0.00193789	0.0868608	0.114548
chr13:37666531-37667641	9	Male Unique	-0.185375	-0.0385377	-0.523989
chr13:40733697-40734917	7	Female Unique	0.22492	0.331726	0.0250707
chr13:46042386-46043832	6	Female Unique	-0.277618	-0.194012	-0.249533
chr13:48260887-48262390	5	Common	0.289427	0.719941	0.400504
chr13:51918159-51921100	9	Common	-0.236894	-0.312451	-0.206175
chr13:53285079-53286335	6	Female Unique	0.191976	0.38938	0.0476507
chr13:55020808-55021438	5	Common	-0.227224	-0.254854	-0.6663
chr13:57907482-57908450	6	Common	0.332247	0.47908	0.210954
chr13:58806448-58808884	12	Common	0.205917	0.964067	0.391372
chr13:60175779-60178643	9	Common	0.150903	1.31009	1.11021
chr13:63313837-63314375	5	Common	0.00170615	0.124151	-0.252446
chr13:65259194-65259902	6	Female Unique	0.0238776	0.22145	0.132747
chr13:70027842-70028512	9	Female Unique	-0.204168	-0.119291	-0.0888342
chr13:72628017-72630587	6	Common	0.36374	0.697275	0.248032
chr13:73937650-73938698	8	Female Unique	-0.327411	-0.275837	-0.225481
chr13:94174037-94174313	5	Female Unique	0.193618	0.560276	0.111736
chr13:94877126-94877635	5	Female Unique	0.282365	0.392509	0.102859
chr13:96131313-96133486	7	Female Unique	0.278902	0.310895	0.0687988
chr13:98502999-98505416	7	Female Unique	0.219801	0.512811	0.148312
chr13:98572678-98574110	8	Female Unique	0.256387	0.221584	0.0340731
chr14:100284546-100286402	6	Male Unique	0.245279	0.160493	0.383657
chr14:105588805-105589786	8	Female Unique	-0.104101	-0.173226	-0.184644
chr14:108913160-108914024	5	Common	0.331036	0.624367	0.231344
chr14:11160892-11162182	6	Male Unique	0.210242	0.279045	0.228907
chr14:115042891-115044580	8	Male Unique	-0.0017655	-0.108076	-0.119493
chr14:118235641-118236972	6	Female Unique	0.165821	0.554611	0.0508995
chr14:120296004-120297738	6	Female Unique	-0.150554	-0.32426	-0.197268
chr14:121034598-121036379	6	Female Unique	0.168005	0.30079	-0.0146498
chr14:121199914-121201339	6	Female Unique	-0.0156408	-0.248279	-0.0662253
chr14:17659834-17662056	6	Female Unique	0.00986665	0.246639	0.140282
chr14:24002839-24005158	8	Common	0.222512	0.961996	0.790662
chr14:24244678-24245984	5	Female Unique	0.160683	0.928034	0.216149
chr14:24617219-24617567	5	Common	-0.367819	-0.394096	-0.358201
chr14:26356586-26357669	5	Male Unique	-0.0070424	-0.0235551	-0.253397
chr14:27379591-27380948	6	Female Unique	-0.270433	-0.436372	-0.415007
chr14:28504535-28506403	5	Common	0.284085	1.10396	0.626035
chr14:30828482-30829326	6	Common	-0.307009	-0.185026	-0.357837
chr14:31138729-31139821	6	Male Unique	-0.0028699	-0.0614045	-0.263774
chr14:31413824-31415372	6	Male Unique	0.213568	0.140599	0.274021
chr14:48662170-48663706	7	Female Unique	0.317986	0.399344	0.0717105
chr14:48665051-48666355	8	Common	0.232429	0.654318	0.15066
chr14:51911830-51915571	15	Male Unique	-0.0011791	-0.0882645	-0.121061
chr14:54409433-54410893	7	Common	-0.262289	-0.386079	-0.367494
chr14:54417522-54418052	6	Female Unique	-0.216074	-0.212307	-0.119873
chr14:54553906-54554593	6	Female Unique	-0.0619593	-0.128143	-0.0134261
chr14:55559953-55561097	8	Female Unique	-0.0347844	-0.140896	-0.0554077
chr14:60377651-60380964	8	Female Unique	0.209976	0.262421	0.137722
chr14:61689329-61689950	6	Female Unique	0.348499	0.432742	0.0936633
chr14:65968444-65971343	10	Common	-0.0025865	-0.0875465	-0.120269
chr14:66635233-66636111	7	Female Unique	0.221955	0.272639	0.0959714
chr14:67231867-67233791	8	Female Unique	0.218222	0.340523	0.0355992
chr14:67234866-67236193	7	Female Unique	0.199609	0.499381	0.0735981
chr14:68122858-68125711	10	Common	0.248558	0.525291	0.215471
chr14:70077522-70081606	9	Common	0.211494	0.516287	0.264014
chr14:79702117-79703980	7	Female Unique	-0.222634	-0.223735	-0.228679
chr14:79770931-79771397	5	Female Unique	0.298088	0.482058	0.124594
chr15:100635288-100638025	7	Female Unique	-0.0075746	-0.12584	-0.127273
chr15:100640419-100641578	5	Male Unique	-0.153631	-0.112786	-0.221751
chr15:100678851-100679255	6	Common	-0.219616	-0.194664	-0.725913
chr15:100685102-100686247	6	Common	-0.302576	-0.328196	-0.219139
chr15:101133229-101134517	6	Common	-0.387857	-0.210226	-0.306546
chr15:101228208-101231924	8	Female Unique	-0.0034802	-0.128952	-0.105238
chr15:101367747-101370493	10	Common	-0.144838	-0.170045	-0.301187
chr15:102100039-102104635	10	Male Unique	-0.290921	-0.11737	-0.246494
chr15:102203410-102204791	8	Female Unique	-0.0032241	-0.271042	-0.0325503
chr15:102246218-102247999	7	Female Unique	-0.177161	-0.124676	-0.114413
chr15:102458957-102461384	9	Male Unique	-0.0192071	-0.0847566	-0.207984
chr15:102966583-102969156	12	Common	0.196648	0.173839	0.0804732
chr15:102975989-102978164	9	Female Unique	0.00408868	0.167296	0.00412828
chr15:103009539-103012409	7	Common	0.376929	0.337549	0.227236
chr15:10713453-10714976	6	Female Unique	0.00362563	0.164953	-0.0319769
chr15:13173109-13173807	5	Common	0.22977	0.864157	0.404362
chr15:25411708-25415113	14	Female Unique	0.142859	0.536397	0.122052
chr15:25939628-25941178	6	Common	-0.312559	-0.608638	-0.645367
chr15:30171596-30173595	6	Female Unique	0.194854	1.04406	0.510181
chr15:34442898-34443682	6	Female Unique	-0.0270537	-0.142139	0.0163408
chr15:37232868-37234868	7	Common	0.203499	0.235064	0.0985149
chr15:39857132-39857416	5	Female Unique	0.216101	0.328242	-0.0043872
chr15:40654546-40656061	6	Common	0.305002	0.868304	0.518647
chr15:43169751-43171322	6	Female Unique	0.221289	0.398025	0.156711
chr15:48789775-48789969	5	Common	0.24181	1.11962	0.570609
chr15:50887420-50890630	14	Female Unique	0.00365767	0.352277	-0.0148542
chr15:72808317-72811040	38	Female Unique	0.227961	0.187577	0.307071
chr15:73695459-73696679	6	Common	-0.192369	-0.217619	-0.275648
chr15:76309318-76309724	5	Male Unique	-0.234661	-0.0705033	-0.400903
chr15:7809921-7810872	5	Female Unique	0.240267	0.838351	0.304573
chr15:78170064-78174457	12	Female Unique	-0.0030047	-0.206971	-0.0589548
chr15:79432949-79433153	5	Female Unique	0.268758	0.463485	0.0324374
chr15:81936637-81937821	5	Male Unique	-0.0017857	0.0968745	-0.240748
chr15:8710274-8710816	5	Female Unique	0.235273	0.422911	-0.0174121
chr15:88819063-88819895	6	Female Unique	-0.0201503	-0.136891	0.0714721
chr15:89059279-89060407	6	Female Unique	0.0239928	0.19641	-0.0139139
chr15:89067606-89068515	5	Male Unique	0.00584344	-0.0568773	0.160532
chr15:89378388-89379342	5	Female Unique	0.181886	0.556364	0.196006
chr15:97054352-97057547	18	Female Unique	-0.0004461	-0.0003796	-0.0781547
chr15:97767102-97768343	7	Female Unique	0.006898	0.177868	-0.0910636
chr15:97895948-97897323	5	Female Unique	-0.179893	-0.252272	-0.169978
chr15:99527649-99528308	7	Female Unique	-0.0092498	-0.143924	0.0171523
chr16:11405463-11408804	7	Male Unique	-0.0743755	-0.0847613	-0.207036
[truncated: 627 more rows]

## Sheet: suppl_tbl9
Supplementary Table 9. Associations between frailty-related differentially methylated regions with frailty outcomes in the discovery and validation cohorts.
[truncated: 930 more rows]
